# Supplementary material for: Perinatal derivatives application: Identifying possibilities for clinical use
Source: Front Bioeng Biotechnol. 2022 Oct 11;10:977590. doi: 10.3389/fbioe.2022.977590 (PMC9595339; doi:10.3389/fbioe.2022.977590)
Supplement: Supplementary file 1 [file DataSheet1.zip]

Archive with 16 entries (15 files):
- Supplementary tables and annexes/
- __MACOSX/._Supplementary tables and annexes
- Supplementary tables and annexes/Annex 1.pdf
- __MACOSX/Supplementary tables and annexes/._Annex 1.pdf
- Supplementary tables and annexes/supplemental table 4.pdf
- __MACOSX/Supplementary tables and annexes/._supplemental table 4.pdf
- Supplementary tables and annexes/Annex 2.xlsx
- __MACOSX/Supplementary tables and annexes/._Annex 2.xlsx
- Supplementary tables and annexes/supplemental table 5.pdf
- __MACOSX/Supplementary tables and annexes/._supplemental table 5.pdf
- Supplementary tables and annexes/supplemental table 1.pdf
- __MACOSX/Supplementary tables and annexes/._supplemental table 1.pdf
- Supplementary tables and annexes/supplemental table 2.pdf
- __MACOSX/Supplementary tables and annexes/._supplemental table 2.pdf
- Supplementary tables and annexes/supplemental table 3.pdf
- __MACOSX/Supplementary tables and annexes/._supplemental table 3.pdf
