# Supplementary material for: Perinatal derivatives application: Identifying possibilities for clinical use
Source: Front Bioeng Biotechnol. 2022 Oct 11;10:977590. doi: 10.3389/fbioe.2022.977590 (PMC9595339; doi:10.3389/fbioe.2022.977590)
Supplement: Supplementary file 1 [file DataSheet1.zip › Supplementary tables and annexes/Annex 2.xlsx]

## Sheet: database
	N	Rank	Number	URL	NCT Number	Title	Acronym	Status	Study Results	Conditions	ICD10 corrected by Francisco	ICD-10 (I to XXI)	ICD-10 (Extended Code)	Antonietta´s classification	Operator	NEW OPERATOR	Interventions	Outcome Measures	Sponsor/Collaborators	Gender	Age	Phases	Enrollment	Funded Bys	Study Type	Study Designs	Other IDs	Start Date	Primary Completion Date	Completion Date	First Posted	Results First Posted	Last Update Posted	Locations	Study Documents	URL2	AL/AU Done by Community	PnD Perinat Dev Done by MD	COMBINED PRODUCT Done by FG	COMMERCIALISED PRODUCT Done by Nho	ROUTE OF ADMINISTRATION Done by MAB	MANIPULATION OF PnD Done by XL	Dosage 2 Cientific Done by Francisco	<1E+06	1E+06 to <1E+07	1E+07 to <1E+08	≥1E+08	Other than cells	Frecuency Done by MSA
	1	345	1	https://ClinicalTrials.gov/show/NCT04273646	NCT04273646	Study of Human Umbilical Cord Mesenchymal Stem Cells in the Treatment of Severe COVID-19		Not yet recruiting	No Results Available	2019 Novel Coronavirus Pneumonia|COVID-19	22	22	U04.9	Others	Florelle	XAVIER	Biological: UC-MSCs|Drug: Placebo	Pneumonia severity index|Oxygenation index (PaO2/FiO2)|Side effects in the UC-MSCs treatment group|28-days survival|Sequential organ failure assessment|C-reactive protein|Procalcitonin|Lymphocyte count|CD3+, CD4+ and CD8+ T celll count|CD4+/CD8+ratio	Wuhan Union Hospital, China|Wuhan Hamilton Bio-technology Co., Ltd, China.	All	18 Years to 65 Years Â (Adult, Older Adult)	Not Applicable	48	Other	Interventional	Allocation: Randomized|Intervention Model: Parallel Assignment|Masking: None (Open Label)|Primary Purpose: Treatment	202001	2020-04-20	2020-06-30	2022-02-15	2020-02-18		2020-04-14	Union Hospital, Tongji Medical College, Huazhong University of Science and Technology, Wuhan, Hubei, China		https://ClinicalTrials.gov/show/NCT04273646	AL	hUC-MSC			intravenous, systemic	not stated	500000	1					4
	2	440	2	https://ClinicalTrials.gov/show/NCT04219657	NCT04219657	Comparison Between Skin Graft Versus Skin Graft and Stem Cell Application		Completed	No Results Available	Accidental Wound|Heel Injury|Stem Cell Transplant	19	19	S99.9	orthopedic	Florelle	XAVIER	Biological: mesenchymal stem cell application	Ranges of Movement of ankle joint|duration of hospital stay|Weight bearing capacity of patients	King Edward Medical University	All	8 Years to 12 Years Â (Child)	Phase 1	110	Other	Interventional	Allocation: Randomized|Intervention Model: Parallel Assignment|Masking: Single (Participant)|Primary Purpose: Treatment	Sushil_Rijal	2016-10-29	2019-12-20	2019-12-22	2020-01-07		2020-02-17	Pediatric Surgery Department, King Edward Medical University, Lahore, Punjab, Pakistan		https://ClinicalTrials.gov/show/NCT04219657	AL	hUC-MSC	Tissue: skin graft		Topical, skin, local	not stated							n.s.
	3	12	3	https://ClinicalTrials.gov/show/NCT03294759	NCT03294759	Bio ACL Reconstruction Amnion Collagen Matrix Wrap and Stem Cells	Bio ACL RCT	Active, not recruiting	No Results Available	ACL - Anterior Cruciate Ligament Rupture	19	19	S83.5	orthopedic	Florelle	XAVIER	Other: Bio ACL|Other: Control	Changes in ACL|Changes in patient-reported pain rating|Changes in Knee injury and Osteoarthritis Outcome Score (KOOS)|Changes in Short Form 12 (SF-12) patient ratings|Changes in Single Assessment Numerical Evaluation (SANE) patient ratings for function|Marx Activity Scale Rating	Andrews Research & Education Foundation|Arthrex, Inc.	All	18 Years to 45 Years Â (Adult)	Not Applicable	40	Other|Industry	Interventional	Allocation: Randomized|Intervention Model: Parallel Assignment|Masking: Double (Participant, Outcomes Assessor)|Primary Purpose: Treatment	Bio ACL (RCT)	2017-09-06	2020-09-19	2021-02-25	2017-09-27		2020-03-10	Andrews Institute, Gulf Breeze, Florida, United States	"Study Protocol and Statistical Analysis Plan", https://ClinicalTrials.gov/ProvidedDocs/59/NCT03294759/Prot_SAP_000.pdf|"Informed Consent Form", https://ClinicalTrials.gov/ProvidedDocs/59/NCT03294759/ICF_001.pdf	https://ClinicalTrials.gov/show/NCT03294759	AL	hAM	Cells: BM MSC		intraarticular, local	Amnion Collagen Matrix Wrap							n.s.
	4	195	4	https://ClinicalTrials.gov/show/NCT03294720	NCT03294720	BioACL Reconstruction With Amnion Collagen Matrix Wrap and Stem Cells Case Series	BioACL (CS)	Active, not recruiting	No Results Available	ACL - Anterior Cruciate Ligament Rupture	19	19	S83.5	orthopedic	Florelle	XAVIER	Procedure: Bio-ACL|Device: amnion wrap and BMAC	MRI graft maturation and integration|Changes in patient-reported pain rating|Changes in Knee injury and Osteoarthritis Outcome Score (KOOS)|Changes in Short Form 12 (SF-12) patient ratings|Changes in Single Assessment Numerical Evaluation (SANE) patient ratings for function|Marx Activity Scale Rating	Andrews Research & Education Foundation|Arthrex, Inc.	All	18 Years to 35 Years Â (Adult)	Not Applicable	10	Other|Industry	Interventional	Allocation: N/A|Intervention Model: Single Group Assignment|Masking: None (Open Label)|Primary Purpose: Treatment	BioACL (CS)	2018-01-08	2020-12-25	2021-03-20	2017-09-27		2020-04-30	Andrews Institute, Gulf Breeze, Florida, United States		https://ClinicalTrials.gov/show/NCT03294720	AL	hAM	Cells: BM MSC		intraarticular, local	Amnion Collagen Matrix Wrap							n.s.
	5	253	5	https://ClinicalTrials.gov/show/NCT03158896	NCT03158896	Evaluation of Umbilical Cord-Derived Wharton's Jelly Stem Cells for the Treatment of Acute Graft Versus Host Disease		Active, not recruiting	No Results Available	Acute Graft Versus Host Disease	19	19	T86.0	Others (GvHD)	Florelle	XAVIER	Biological: MSCTC-0010 Dose Escalation	proportion of participants who have a TRSAE after infusion of MSCTC 0010|Proportion of participants who achieve a complete response (CR) of aGVHD by study day 42|Proportion of participants with improvement of GVHD in 1 or more organs involved with GVHD by day 42|Occurrence of addition of escalated immunosuppressive therapy by day 90|Occurrence of Formation of ectopic tissue foci at day 90	University of Kansas Medical Center	All	18 Years to 75 Years Â (Adult, Older Adult)	Phase 1	10	Other	Interventional	Intervention Model: Sequential Assignment|Masking: None (Open Label)|Primary Purpose: Treatment	IIT-2016-aGvHD-MSCTC-0010	2018-07-09	2020-08-01	2020-08-01	2017-05-18		2019-10-25	Kansas University Cancer Center, Kansas City, Kansas, United States		https://ClinicalTrials.gov/show/NCT03158896	AL	hUC-WJ-MSC			intravenous, systemic	not stated	2000000		1				2
	6	292	6	https://ClinicalTrials.gov/show/NCT01754454	NCT01754454	Safety and Efficacy of UC-MSC in Patients With Acute Severe Graft-versus-host Disease		Unknown status	No Results Available	Acute GVH Disease	19	19	T86.0	Others (GvHD)	Florelle	XAVIER	Biological: Human Umbilical Cord Derived MSC	Safety of UC-MSC in patients with acute graft-versus-host disease|Efficacy of UC-MSC in patients with acute graft-versus-host disease	Affiliated Hospital to Academy of Military Medical Sciences	All	18 Years to 70 Years Â (Adult, Older Adult)	Phase 1|Phase 2	30	Other	Interventional	Allocation: N/A|Intervention Model: Single Group Assignment|Masking: None (Open Label)|Primary Purpose: Treatment	307-CTC-MSC-002	2012-12-01	2016-12-01	2016-12-01	2012-12-21		2016-04-08	Department of Hematopoietic Stem Cell Transplantation, Beijing, China|Department of Hematopoietic Stem Cell Transplantation, Affiliated Hospital to Academy of Military Medical Sciences, Beijing, China		https://ClinicalTrials.gov/show/NCT01754454	AL	hUC-MSC			intravenous, systemic	not stated	1000000		1				4
	7	547	7	https://ClinicalTrials.gov/show/NCT04097652	NCT04097652	Mesenchymal Stem Cells for The Treatment of Acute Ischemic Stroke		Recruiting	No Results Available	Acute Ischemic Stroke	9	9	I64	Others (Acute ischemic stroke)	Florelle	XAVIER	Biological: UMC119-06	The incidence and frequency of adverse events related to administration of UMC119-06.|Changes in Modified Rankin Score (mRS)|Changes in National Institute of Health Stroke Scale (NIHSS)|Changes in Barthel Index (BI)|Changes in Brain MRI	Meridigen Biotech Co., Ltd.	All	45 Years to 75 Years Â (Adult, Older Adult)	Phase 1	9	Industry	Interventional	Allocation: N/A|Intervention Model: Single Group Assignment|Masking: None (Open Label)|Primary Purpose: Treatment	UMC119-06-01	2019-12-05	2022-12-01	2022-12-01	2019-09-20		2020-07-31	Taipei Medical University - Shuang Ho Hospital, Ministry of Health and Welfare., New Taipei City, Taiwan		https://ClinicalTrials.gov/show/NCT04097652	AL	hUC-MSC		UMC119-06	intravenous, systemic	cell isolation, expansion							1
	8	730	8	https://ClinicalTrials.gov/show/NCT04194671	NCT04194671	Clinical Trial of Mesenchymal Stem Cells in the Treatment of Severe Acute Kidney Injury		Not yet recruiting	No Results Available	Acute Kidney Injury|Mesenchymal Stem Cells	19	19	S37.0	Others (Acute Kidney injury)	Florelle	XAVIER	Biological: Mesenchymal stem cells|Other: Saline	Progession of renal function in patients within 28 days after receiving MSC treatment|Overall survival within 28 days after receiving MSC treatment|Overall survival within 3 months after receiving MSC treatment|RRT dependent within 3 months after receiving MSC treatment|Complete renal recovery within 3 months after receiving MSC treatment|Partial renal recovery within 3 months after receiving MSC…	Chinese PLA General Hospital	All	18 Years to 65 Years Â (Adult, Older Adult)	Phase 1|Phase 2	80	Other	Interventional	Allocation: Randomized|Intervention Model: Parallel Assignment|Masking: Double (Participant, Care Provider)|Primary Purpose: Treatment	MSC-001	2020-01-31	2022-10-31	2022-12-31	2019-12-11		2019-12-16			https://ClinicalTrials.gov/show/NCT04194671	AL	hUC-MSC			intravenous, systemic	not stated							2
	9	286	9	https://ClinicalTrials.gov/show/NCT02444455	NCT02444455	Human Umbilical-Cord-Derived Mesenchymal Stem Cell Therapy in Acute Lung Injury	UCMSC-ALI	Unknown status	No Results Available	Acute Lung Injury|Acute Respiratory Distress Syndrome	19	19	S27.3	Others (Acute lung injury)	Florelle	XAVIER	Biological: UCMSC group	Safety will be determined by the assessment of major adverse events|Quantify pulmonary respiratory function measured by chest computerized tomography|The efficacy of UC-MSC treatment was measured by arterial blood gas analysis|The efficacy of UC-MSC treatment was measured by biological markers,including markers of inflammationï¼ŒIL-6|The efficacy of UC-MSC treatment was measured by biological mar…	Affiliated Hospital to Academy of Military Medical Sciences|Ivy Institute of Stem Cells Co. Ltd	All	35 Years to 70 Years Â (Adult, Older Adult)	Phase 1|Phase 2	20	Other|Industry	Interventional	Allocation: N/A|Intervention Model: Single Group Assignment|Masking: None (Open Label)|Primary Purpose: Treatment	307-IVY-SC-003	2015-05-01	2017-03-01	2017-12-01	2015-05-14		2015-05-14	Department of Respiration,Affiliated Hospital to Academy of Military Medical Sciences, Beijing, China		https://ClinicalTrials.gov/show/NCT02444455	AL	hUC-MSC			intravenous, systemic	not stated	500000	1					3
	10	93	10	https://ClinicalTrials.gov/show/NCT02175303	NCT02175303	A Pilot Study Using Placenta Derived Decidual Stromal Cells for Toxicity and Inflammation With Special Focus to the Allogeneic Hematopoietic Cell Transplantation Setting		Unknown status	No Results Available	Acute Lung Injury|Decidual Stromal Cells|Stem Cell Transplantation|Inflammation	19	19	S27.3	Others (Acute lung injury)	Florelle	XAVIER	Biological: Decidual stromal cell therapy	Number of adverse events|Anti-inflammatory and reparatory effects regarding different lesions.|Time to disappearance of hemorrhages.|Time to disappearance of paresis and/or paresthesias.|Time to disappearance of pain.|Time to disappearance of pulmonary infiltrates|Time to disappearance of oxygen supplementation|Incidence of severe infections|Incidence of graft versus host disease|Actuarial surviv…	Karolinska Institutet	All	Child, Adult, Older Adult	Phase 1|Phase 2	25	Other	Interventional	Allocation: Non-Randomized|Intervention Model: Single Group Assignment|Masking: None (Open Label)|Primary Purpose: Treatment	DSCINF001	2013-12-01	2017-12-01	2017-12-01	2014-06-26		2014-06-26	Karolinska Institutet, Stockholm, Sweden		https://ClinicalTrials.gov/show/NCT02175303	AL	hDSC			intravenous, systemic	not stated	1000000		1				1 or more
	11	196	11	https://ClinicalTrials.gov/show/NCT04056819	NCT04056819	Evaluate the Safety and Explore Efficacy of Umbilical Cord Mesenchymal Stem Cells in Acute Myocardial Infarction		Recruiting	No Results Available	Acute Myocardial Infarction	9	9	I21	Others (Acute Myocardial Infarction)	Florelle	XAVIER	Biological: Allogeneic umbilical cord mesenchymal stem cells	Incidence of Treatment emergent adverse event (TEAE) as presented by MedDRA coding system|Incidence of Serious adverse event (SAE) as presented by MedDRA coding system|Incidence of Suspected and unexpected serious adverse reaction (SUSAR) as presented by MedDRA coding system|New York Heart Association (NYHA) Classification|Incidence of major adverse cardiovascular events (MACE)|Serum level of ami…	Ever Supreme Bio Technology Co., Ltd.	All	20 Years to 75 Years Â (Adult, Older Adult)	Phase 1	8	Industry	Interventional	Allocation: N/A|Intervention Model: Single Group Assignment|Masking: None (Open Label)|Primary Purpose: Treatment	ES-CMSC01-A1101	2019-05-27	2021-06-01	2021-08-01	2019-08-14		2019-08-21	China Medical University Hospital, Taichung, Non-US, Taiwan		https://ClinicalTrials.gov/show/NCT04056819	AL	hUC-MSC			intracoronary, intravenous, systemic	not stated							2
	12	370	12	https://ClinicalTrials.gov/show/NCT04340609	NCT04340609	Stem Cell in Acute Myocardial Infarction	AMI	Recruiting	No Results Available	Acute Myocardial Infarction	9	9	I21	Others (Acute Myocardial Infarction)	Florelle	XAVIER	Biological: Mesenchymal Stem Cells	Major adverse cardiac events (MACE) endpoints of mortality|Re-infarction|Target vessel revascularization (TVR)|Heart failure hospitalization|Cardiac MRI|Echocardiography|Electrocardiography (ECG)|Wellness Parameter|Laboratory Assessment	PT. Prodia Stem Cell Indonesia	All	30 Years to 80 Years Â (Adult, Older Adult)	Phase 1|Phase 2	15	Industry	Interventional	Allocation: Randomized|Intervention Model: Parallel Assignment|Masking: None (Open Label)|Primary Purpose: Treatment	CT/AMI/01/2019	2019-03-11	2020-10-11	2021-03-11	2020-04-09		2020-06-04	PT Prodia StemCell Indonesia, Jakarta, Indonesia		https://ClinicalTrials.gov/show/NCT04340609	AL	hUC-MSC			intracoronary, intravenous, systemic	cell isolation, expansion	2E+06; 5E+07		1	1			n.s.
	13	375	13	https://ClinicalTrials.gov/show/NCT02666391	NCT02666391	Safety and Exploratory Efficacy Study of UCMSCs in Patients With Ischemic Heart Disease (SEESUPIHD)		Unknown status	No Results Available	Acute Myocardial Infarction|Myocardial Infarction|Ischemic Cardiomyopathy	9	9	(I20-I25)	Others (Acute Myocardial Infarction)	Florelle	XAVIER	Biological: umbilical cord mesenchymal stem cells	Change in global left ventricular ejection fraction (LVEF)measured by echocardiography.|Change in infarct size and myocardial viability within the infarcted region measured by emission computed tomography (ECT).|Pump failure Killip classification|New York Heart Association(NYHA) classification|Occurrence of major adverse event	South China Research Center for Stem Cell and Regenerative Medicine|Sun Yat-sen University	All	18 Years to 70 Years Â (Adult, Older Adult)	Phase 1|Phase 2	64	Other	Interventional	Allocation: Randomized|Intervention Model: Parallel Assignment|Masking: None (Open Label)|Primary Purpose: Treatment	UCMSC-2	2016-05-01	2017-12-01	2017-12-01	2016-01-28		2016-01-28			https://ClinicalTrials.gov/show/NCT02666391	AL	hUC-MSC			intracoronary, systemic	not stated							n.s.
	14	188	14	https://ClinicalTrials.gov/show/NCT03608592	NCT03608592	Human Umbilical Cord Mesenchymal Stem Cells (MSCs) Therapy in ARDS	ARDS	Recruiting	No Results Available	Acute Respiratory Distress Syndrome	10	10	J96.0	Others (Acute Respiratory Distress Syndrome)	Florelle	XAVIER	Biological: umbilical cord derived mesenchymal stem cells (UCMSCs) suspension|Biological: normal saline	Infusion associated events|Mortality|Ventilation free days(VFDs)|Oxygenation index(OI) changes|Lung injury score(LIS)|Positive end expiratory pressure(PEEP)|Plateau pressure(Pplat)|Driving pressure|Static compliance	Sun Yat-sen University	All	18 Years and older Â (Adult, Older Adult)	Not Applicable	26	Other	Interventional	Allocation: N/A|Intervention Model: Single Group Assignment|Masking: None (Open Label)|Primary Purpose: Treatment	QHJH201804	2018-06-01	2020-08-01	2020-12-01	2018-08-01		2019-09-04	Huimin Yi, Guangzhou, Guangdong, China		https://ClinicalTrials.gov/show/NCT03608592	AL	hUC-MSC			intravenous, systemic	cell isolation, expansion	1000000		1				n.s.
	15	369	15	https://ClinicalTrials.gov/show/NCT03042143	NCT03042143	Repair of Acute Respiratory Distress Syndrome by Stromal Cell Administration (REALIST) (COVID-19)	REALIST	Recruiting	No Results Available	Acute Respiratory Distress Syndrome	10	10	J96.0	Others (Acute Respiratory Distress Syndrome)	Florelle	XAVIER	Biological: Human umbilical cord derived CD362 enriched MSCs|Biological: Placebo (Plasma-Lyte 148)	Oxygenation index (OI)|Incidence of Serious Adverse Events (SAEs)|Oxygenation index|Sequential Organ Failure Assessment (SOFA) score|Respiratory compliance (Crs)|Partial pressure of arterial oxygen to the fraction of inspired oxygen ratio (P/F ratio)|Driving Pressure|Extubation and reintubation|Ventilation free days at day 28|Length of ICU and hospital stay|28-day and 90-day mortality	Belfast Health and Social Care Trust|Queen's University, Belfast|Northern Ireland Clinical Trials Unit|NHS Blood and Transplant	All	16 Years and older Â (Child, Adult, Older Adult)	Phase 1|Phase 2	75	Other	Interventional	Allocation: Randomized|Intervention Model: Parallel Assignment|Masking: Quadruple (Participant, Care Provider, Investigator, Outcomes Assessor)|Primary Purpose: Treatment	16154DMcA-AS	2019-01-07	2020-09-01	2022-10-01	2017-02-03		2020-04-15	Belfast Health and Social Care Trust, Royal Hospitals, Belfast, Northern Ireland, United Kingdom		https://ClinicalTrials.gov/show/NCT03042143	AL	hUC-MSC			intravenous, systemic	cell isolation, expansion							n.s.
	16	348	16	https://ClinicalTrials.gov/show/NCT04434768	NCT04434768	Evaluate the Safety and Explore Efficacy of Umbilical Cord Mesenchymal Stem Cells in Acute Ischemic Stroke		Recruiting	No Results Available	Acute Stroke	9	9	I64	Others (Acute ischemic stroke)	Florelle	XAVIER	Biological: UMSC01	SAE incidences over the study period|SUSAR incidences over the study period|TEAE incidences over the study period|Changes of Glasgow Coma Scale (GCS; Score range: Max.15, Min. 3) from Baseline Visit (Visit 1) to subsequent scheduled visits|Changes in National Institute of Health Stroke Scale (NIHSS; Score Range: 0~42; the higher score the worsen outcome) from Baseline Visit (Visit 1) to subsequen…	Ever Supreme Bio Technology Co., Ltd.	All	20 Years to 80 Years Â (Adult, Older Adult)	Phase 1	14	Industry	Interventional	Allocation: N/A|Intervention Model: Single Group Assignment|Masking: None (Open Label)|Primary Purpose: Treatment	ES-CMSC01-B1101	2020-05-05	2022-07-30	2022-09-30	2020-06-17		2020-06-17	China Medical University Hospital, Taichung, Non-US, Taiwan		https://ClinicalTrials.gov/show/NCT04434768	AL	hUC-MSC		UMSC01	intracoronary, intravenous, systemic	not stated							n.s.
	17	193	17	https://ClinicalTrials.gov/show/NCT03764228	NCT03764228	Human Amniotic Epithelial Cells Prevent Acute Graft-versus-host Disease After Hematopoietic Stem Cell Transplantation	hAECs-GVHD	Recruiting	No Results Available	Acute-graft-versus-host Disease	19	19	T86.0	Others (GvHD)	Florelle	XAVIER	Biological: hAECs	Occurrence of adverse events|GVHD	Peking University People's Hospital|Shanghai iCELL Biotechnology Co., Ltd, Shanghai, China	All	8 Years to 70 Years Â (Child, Adult, Older Adult)	Not Applicable	27	Other|Industry	Interventional	Allocation: N/A|Intervention Model: Single Group Assignment|Masking: None (Open Label)|Primary Purpose: Prevention	2018PHD006-01	2020-07-01	2021-07-01	2022-07-01	2018-12-05		2020-10-01	Peking University Institute of Hematology, Beijing, Beijing, China|Peking University People's Hospital, Beijing, Beijing, China		https://ClinicalTrials.gov/show/NCT03764228	AL	hAEC			intravenous, systemic	not stated	1E+06; 2E+06; 5E+06		1				2
	18	318	18	https://ClinicalTrials.gov/show/NCT03847844	NCT03847844	UCMSCs as Front-line Approach of Treatment for Patients With aGVHD	GVHD Cyto-MSC	Recruiting	No Results Available	Acute-graft-versus-host Disease	19	19	T86.0	Others (GvHD)	Florelle	XAVIER	Biological: Umbilical cord derived mesenchymal stem cell|Other: Placebo	Rate of Complete Response (CR) at Day 28|Rate of Partial Response (PR) at Day 28|Rate of PR and CR at Day 14|Percentage of patient requiring MMF rescue during treatment|Rate of long term complication incidence|Rate of chronic clinical response incidence|Overall survival (OS) rate at 3 months|Correlation between response to Cyto-MSC at Day 14 and Day 28 to survival at 90 days|Relapse-free survival…	Cytopeutics Sdn. Bhd.|Universiti Tunku Abdul Rahman|Ministry of Science, Technology and Innovation, Malaysia	All	16 Years and older Â (Child, Adult, Older Adult)	Phase 1|Phase 2	40	Industry|Other	Interventional	Allocation: Randomized|Intervention Model: Parallel Assignment|Masking: Triple (Participant, Care Provider, Investigator)|Primary Purpose: Treatment	POD0030/CP/R	2019-02-01	2021-10-31	2021-12-31	2019-02-20		2020-07-15	Hospital Ampang, Ampang, Selangor, Malaysia		https://ClinicalTrials.gov/show/NCT03847844	AL	hUC-MSC		Cytopeutics® hUC-MSC (Cyto-MSC)	intravenous, systemic	not stated	5000000		1				n.s.
	19	130	19	https://ClinicalTrials.gov/show/NCT01357187	NCT01357187	An Evaluation of the Effect of the AmnioFix Amniotic Membrane Allograft in Patients Undergoing Posterior Instrumentation Removal		Completed	No Results Available	Adhesions of Soft Tissue	13	13	M60-M79	Surgical (soft tissue adhesions)	Florelle	XAVIER	Other: Scheduled removal of posterior instrumentation with AmnioFix|Other: Scheduled removal of posterior instrumentation without AmnioFix	Tenacity and frequency of soft tissue adhesion|Presence and extent of scar tissue using histological analysis of the lumbar tissue adjacent to the surgical site|Number of intra-operative complications	MiMedx Group, Inc.	All	18 Years and older Â (Adult, Older Adult)	Not Applicable	5	Industry	Interventional	Allocation: Randomized|Intervention Model: Parallel Assignment|Masking: None (Open Label)|Primary Purpose: Treatment	AFPIR001	2011-09-01	2014-05-01	2014-05-01	2011-05-20		2015-03-17	Virginia Spine Institute, Reston, Virginia, United States		https://ClinicalTrials.gov/show/NCT01357187	AL	hACM		AmnioFix®	over scar tissue. local	dehydration							n.s.
	20	208	20	https://ClinicalTrials.gov/show/NCT04314011	NCT04314011	Clinical Study of Umbilical Cord Mesenchymal Stem Cells Infusion for Aging Frailty		Not yet recruiting	No Results Available	Aging Frailty				Others (aging)	Florelle	XAVIER	Biological: Human umbilical cord mesenchymal stem cellsï¼ˆHUC-MSCsï¼‰|Biological: Placebo	Safety of HUC-MSCs infusion|Difference in rate of decline of Frailty|Difference in subject quality of life assessments|Changes in the pro-inflammatory cytokines of blood sample between the HUC-MSC and placebo cohorts|Changes in cellular components of the immune system between the HUC-MSC and placebo cohorts|Changes in Gut microbiota between the HUC-MSC and placebo cohorts	Shanghai East Hospital|Xuanwu Hospital, Beijing	All	60 Years to 80 Years Â (Adult, Older Adult)	Phase 1|Phase 2	30	Other	Interventional	Allocation: Randomized|Intervention Model: Parallel Assignment|Masking: Quadruple (Participant, Care Provider, Investigator, Outcomes Assessor)|Primary Purpose: Treatment	EC.D (BG).020.02.0	2020-04-01	2021-04-01	2021-04-01	2020-03-18		2020-03-18	Shanghai East Hospital, Shanghai Tongji University, Shanghai, China		https://ClinicalTrials.gov/show/NCT04314011	AL	hUC-MSC			intravenous, systemic	not stated	80000000			1			2
	21	842	21	https://ClinicalTrials.gov/show/NCT04174898	NCT04174898	MSC Infusion for Anti-aging and Regenerative Therapy	REGEN	Not yet recruiting	No Results Available	Aging Well|Regenerative Medicine				Others (well being)	Florelle	XAVIER	Biological: human Mesenchymal Stem Cell (MSC) infusion therapy	To evaluate number of Participants with Treatment-Related Adverse Events|Improvement in General Well-Being, as assessed by our 'Quality of Life' Questionnaire, adapted from SF36.|Change in inflammatory marker levels|Change in medication dosage (if any)	Landmark Medical Centre Sdn Bhd|CytoMed Therapeutics Pte Ltd	All	18 Years and older Â (Adult, Older Adult)	Phase 1	100	Other|Industry	Interventional	Allocation: N/A|Intervention Model: Single Group Assignment|Masking: None (Open Label)|Primary Purpose: Prevention	Protocol LMC-101	2020-04-15	2021-04-14	2022-04-14	2019-11-22		2019-11-22	Landmark Medical Centre Sdn Bhd, Johor Bahru, Johor Darul Takzim, Malaysia		https://ClinicalTrials.gov/show/NCT04174898	AL	hUC-MSC			intravenous, systemic	not stated	100000000				1		1
	22	508	22	https://ClinicalTrials.gov/show/NCT02602223	NCT02602223	Comparison of Amnion Chorion Membrane vs. Dense Polytetrafluoroethylene Membrane in Ridge Preservation Procedures		Completed	Has Results	Alveolar Bone Loss|Pathological Conditions, Anatomical	12	12	K0.6 / K08.8	Dental	Florelle	XAVIER	Device: Placing Amnion chorion membrane over grafted site|Device: Placing d-PTFE membrane over grafted site	Amount of Preservation of Alveolar Ridge Dimensions i.e..,Clinical Horizontal Ridge Width Change in Millimeter as Result of Ridge Preservation Procedures|Evaluation of Preservation of Ridge Quality Through Microtomographic Analysis for Microarchitectural Parameters Expressed as Percentages.|Evaluation of Preservation of Ridge Quality Through Histological Analysis for Microarchitectural Parameters…	Indiana University|Snoasis Medical Products	All	18 Years to 75 Years Â (Adult, Older Adult)	Phase 2	9	Other|Industry	Interventional	Allocation: Randomized|Intervention Model: Parallel Assignment|Masking: Single (Outcomes Assessor)|Primary Purpose: Treatment	1207009182	2012-09-01	2014-07-01	2014-12-01	2015-11-11	2016-10-07	2016-10-07			https://ClinicalTrials.gov/show/NCT02602223	AL	hACM	Bone substitute: demineralized freeze-dried bone and mineralized freeze-dried bone allograft	BioXclude®	Intraalveolar, teeth socket, local	decellularization, dehydration							n.s.
	23	150	26	https://ClinicalTrials.gov/show/NCT01494480	NCT01494480	The Clinical Trial on the Use of Umbilical Cord Mesenchymal Stem Cells in Amyotrophic Lateral Sclerosis		Unknown status	No Results Available	Amyotrophic Lateral Sclerosis	6	6	G12.2	Others (Amyotrophic Lateral Sclerosis)	Florelle	XAVIER	Procedure: stem cell transplantation	Nerve functional evaluation|Forced vital capacity|Blood test|Urinal test|Electrophysiology examination	General Hospital of Chinese Armed Police Forces	All	20 Years to 65 Years Â (Adult, Older Adult)	Phase 2	30	Other	Interventional	Allocation: Non-Randomized|Intervention Model: Single Group Assignment|Masking: None (Open Label)|Primary Purpose: Treatment	20111207ALS	2012-03-01	2013-01-01	2015-04-01	2011-12-19		2012-06-20	Yihua An, Beijing, China		https://ClinicalTrials.gov/show/NCT01494480	AL	hUC-MSC			Intrathecal, local	not stated							4
	24	212	210	https://ClinicalTrials.gov/show/NCT01420432	NCT01420432	Safety and Efficacy Study of Umbilical Cord/Placenta-Derived Mesenchymal Stem Cells to Treat Ankylosing Spondylitis (AS)		Unknown status	No Results Available	Ankylosing Spondylitis	13	13	M45	Orthopedic	Francisco	XAVIER	Biological: Human umbilical cord-derived MSCs	The Assessment of Spondyloarthritis International Society (ASAS)20 response|erythrocyte sedimentation rate (ESR)|imageology|C-reactive protein (CRP)|Percentage of systemic T regulatory cell population|Side effects	Shandong University	All	18 Years to 60 Years Â (Adult)	Phase 1	10	Other	Interventional	Allocation: Randomized|Intervention Model: Parallel Assignment|Masking: Single (Outcomes Assessor)|Primary Purpose: Treatment	Zhangni	2011-01-01	2013-12-01	2013-12-01	2011-08-19		2011-08-19	Department of Hematology of the 2nd Hospital of Shandong University, Jinan, Shandong, China		https://ClinicalTrials.gov/show/NCT01420432	AL	hUC-MSC			intravenous, systemic	not stated	1000000		1				1
	25	190	25	https://ClinicalTrials.gov/show/NCT03905590	NCT03905590	Efficacy of Guided Tissue Regeneration in the Healing of Periapical Defects With Periodontal Communication Using CBCT		Active, not recruiting	No Results Available	Apico Marginal Defects	11	11	k04.5	Dental	Francisco	XAVIER	Procedure: Periapical surgery with amniotic membrane|Procedure: periapical surgery without amniotic membrane	healing of periapical defects with periodontal communication with or without the use of guided tissue regeneration technique|the difference in the healing outcome as observed derived from the assessment of 2D periapical radiographs and 3 D CBCT imaging.	Postgraduate Institute of Dental Sciences Rohtak	All	16 Years and older Â (Child, Adult, Older Adult)	Not Applicable	30	Other	Interventional	Allocation: Randomized|Intervention Model: Parallel Assignment|Masking: Double (Participant, Outcomes Assessor)|Primary Purpose: Treatment	RITIKA YADAV	2018-01-01	2019-05-01	2019-05-01	2019-04-05		2019-04-05	Post Graduate Institute of Dental Science, Rohtak, Haryana, India		https://ClinicalTrials.gov/show/NCT03905590	AL	hAM			topical, around teeth root, periapical, Local	not stated							1
	26	89	26	https://ClinicalTrials.gov/show/NCT03055078	NCT03055078	Umbilical Cord Derived Mesenchymal Stem Cells Therapy in Aplastic Anemia		Unknown status	No Results Available	Aplastic Anemia	3	3	D60.1	Other	Francisco	XAVIER	Biological: mesenchymal stem cells	Hemoglobin levels in peripheral blood|The number of red blood cell in peripheral blood|The number of granulocyte in peripheral blood|The number of white blood cell in peripheral blood|The evaluation of bone marrow megakaryocytic series|adverse reaction	Hebei Medical University	All	14 Years to 60 Years Â (Child, Adult)	Phase 1	10	Other	Interventional	Allocation: N/A|Intervention Model: Single Group Assignment|Masking: None (Open Label)|Primary Purpose: Treatment	17277787D-AA	2017-01-01	2018-12-01	2019-12-01	2017-02-16		2017-04-07	the First Hospital of Hebei Medical University, Shijiazhuang, Hebei, China		https://ClinicalTrials.gov/show/NCT03055078	AL	hUC-MSC			intravenous, systemic	not stated	1-3E+08				1		1
	27	463	27	https://ClinicalTrials.gov/show/NCT04456361	NCT04456361	Use of Mesenchymal Stem Cells in Acute Respiratory Distress Syndrome Caused by COVID-19		Active, not recruiting	No Results Available	ARDS, Human|Covid-19	10	10	J80	Other	Francisco	XAVIER	Biological: Mesenchymal Stem Cells derived from Wharton Jelly of Umbilical cords	Oxygen saturation|Oxygen pressure in inspiration|ground-glass opacity|Pneumonia infiltration|Lactate dehydrogenase|C-reactive protein|D-dimer|Ferritine	Instituto de Medicina Regenerativa	All	18 Years and older Â (Adult, Older Adult)	Early Phase 1	9	Industry	Interventional	Allocation: N/A|Intervention Model: Single Group Assignment|Masking: None (Open Label)|Primary Purpose: Treatment	MSC-ARDS-001	2020-04-16	2020-10-15	2020-12-15	2020-07-02		2020-08-04	Instituto de Medicina Regenerativa, Tijuana, Baja California, Mexico		https://ClinicalTrials.gov/show/NCT04456361	AL	hUC-WJ-MSC			intravenous, systemic	not stated	100000000				1		1
	28	298	28	https://ClinicalTrials.gov/show/NCT03223454	NCT03223454	Human Amniotic Epithelial Cells for Asherman's Syndrome		Not yet recruiting	No Results Available	Asherman's Syndrome	14	14	N85.6	Surgical	Francisco	XAVIER	Biological: hAECs|Biological: biological amnion	Menstrual blood volume|Endometrial thickness|Uterine volume|Ongoing pregnancy rate	The Second Affiliated Hospital of Chongqing Medical University|Shanghai iCELL Biotechnology Co., Ltd, Shanghai, China	Female	20 Years to 40 Years Â (Adult)	Phase 1	50	Other|Industry	Interventional	Allocation: Randomized|Intervention Model: Parallel Assignment|Masking: Double (Participant, Outcomes Assessor)|Primary Purpose: Treatment	2017-116	2017-10-01	2019-09-01	2021-03-01	2017-07-21		2017-07-21			https://ClinicalTrials.gov/show/NCT03223454	AL	hAEC	Tissue: hAM		intrauterine, Local, intravenous, systemic	not stated							n.s.
	29	363	29	https://ClinicalTrials.gov/show/NCT02192736	NCT02192736	Safety and Feasibility Study of Intranasal Mesenchymal Trophic Factor (MTF) for Treatment of Asthma		Unknown status	No Results Available	Asthma	10	10	J45.9	Other	Francisco	XAVIER	Biological: Trophic factors from umbilical cord mesenchymal stem cells	Number of patients with adverse events|Number of patients with a change in pulmonary function from baseline as measured by Forced Expiratory Volume (FEV1) following American Thoracic Society (ATS) guidelines|Number of patients with a change in pulmonary function from baseline as measured by Forced Vital Capacity (FVC) following American Thoracic Society (ATS) guidelines|Number of patients with a …	Translational Biosciences	All	21 Years to 60 Years Â (Adult)	Phase 1|Phase 2	20	Industry	Interventional	Allocation: N/A|Intervention Model: Single Group Assignment|Masking: None (Open Label)|Primary Purpose: Treatment	TBS-MTFAS-001	2014-07-01	2020-04-01	2020-10-01	2014-07-17		2018-06-26	Punta Pacifica Hospital, Panama City, Panama		https://ClinicalTrials.gov/show/NCT02192736	AL	hUC-MSC (TF)			intranasal, local	not stated							1
	30	723	30	https://ClinicalTrials.gov/show/NCT04130061	NCT04130061	Human Amniotic Membrane to Decrease Post Operative Atrial Fibrillation		Recruiting	No Results Available	Atrial Fibrillation	9	9	I48.9	Surgical	Francisco	XAVIER	Biological: Human Amniotic Membrane	Safety assessment of the use of human amniotic membrane during cardiac surgery by incidence of adverse events|Comparison of the incidence of Post Op Atrial Fibrillation between patients who receive hAM and controls|Comparison of inflammatory response (systemic and pericardial) between patients who received hAM and controls	University of Utah	All	18 Years and older Â (Adult, Older Adult)	Early Phase 1	40	Other	Interventional	Allocation: Randomized|Intervention Model: Parallel Assignment|Masking: None (Open Label)|Primary Purpose: Prevention	00113483	2019-10-11	2021-10-01	2021-10-01	2019-10-17		2020-02-05	University of Utah, Salt Lake City, Utah, United States		https://ClinicalTrials.gov/show/NCT04130061	AL	hAM			epicardial, local	not stated							1
	31	37	31	https://ClinicalTrials.gov/show/NCT02192749	NCT02192749	Allogeneic Umbilical Cord Mesenchymal Stem Cell Therapy for Autism		Completed	No Results Available	Autism	5	5	F84.0	Other	Francisco	XAVIER	Biological: Umbilical cord mesenchymal stem cells	Number of participants with adverse events|Number of participants with a change in disability as measured by the Autism Treatment Evaluation Checklist (ATEC)|Number of participants with a change in disability as measured by the Childhood Autism Rating Scale (CARS)|Change from baseline macrophage-derived chemokine (MDC)|Change from baseline thymus and activation-regulated chemokine (TARC)	Translational Biosciences	All	6 Years to 16 Years Â (Child)	Phase 1|Phase 2	20	Industry	Interventional	Allocation: N/A|Intervention Model: Single Group Assignment|Masking: None (Open Label)|Primary Purpose: Treatment	TBS-UCMSC-ASD001	2014-07-01	2017-08-01	2017-08-01	2014-07-17		2017-10-13	Stem Cell Institute, Panama City, Panama		https://ClinicalTrials.gov/show/NCT02192749	AL	hUC-MSC			intravenous, systemic	not stated							4
	32	356	32	https://ClinicalTrials.gov/show/NCT01343511	NCT01343511	Safety and Efficacy of Stem Cell Therapy in Patients With Autism		Completed	No Results Available	Autism	5	5	F84.0	Other	Francisco	XAVIER	Biological: human cord blood mononuclear cells|Biological: human cord blood mononuclear cells and human umbilical cord mesenchymal stem cells	Childhood Autism Rating Scaleï¼ŒCARS|Clinical Global Impression Scaleï¼ŒCGI|Aberrant Behavior Checklistï¼ŒABC|Adverse Event and Serious Adverse Event	Shenzhen Beike Bio-Technology Co., Ltd.|Shandong Jiaotong Hospital|Association for the Handicapped Of Jinan	All	3 Years to 12 Years Â (Child)	Phase 1|Phase 2	37	Industry|Other	Interventional	Allocation: Non-Randomized|Intervention Model: Parallel Assignment|Masking: None (Open Label)|Primary Purpose: Treatment	BKCR-AUTISM-1.0(2009)	2009-03-01	2010-06-01	2011-05-01	2011-04-28		2011-10-14	Shandong Jiaotong Hospital, Jinan, Shandong, China		https://ClinicalTrials.gov/show/NCT01343511	AL	hUC-MSC	Cells: CB MNC		none stated, intracerebral transplantation? Local	not stated							n.s.
	33	400	33	https://ClinicalTrials.gov/show/NCT04294290	NCT04294290	Open Label Phase I hCT-MSC in Toddlers With Autism Spectrum Disorder	TACT	Not yet recruiting	No Results Available	Autism Spectrum Disorder	5	5	F84.0	Other	Francisco	XAVIER	Biological: hCT-MSC infusion	Safety of hCT-MSC infusion as measured by incidence of infusion reactions|Safety of hCT-MSC infusion as measured by severity of infusion reactions|Safety of hCT-MSC infusion as measured by incidence of product-related infections|Safety of hCT-MSC infusion as measured by severity of product-related infections|Safety of hCT-MSC infusion as measured by evidence of alloimmunization via anit-HLA antib…	Duke University|The Marcus Foundation	All	18 Months to 30 Months Â (Child)	Phase 1	12	Other	Interventional	Allocation: N/A|Intervention Model: Single Group Assignment|Masking: None (Open Label)|Primary Purpose: Treatment	Pro00104460	2020-10-01	2022-12-01	2022-12-01	2020-03-04		2020-08-26			https://ClinicalTrials.gov/show/NCT04294290	AL	hUC-MSC			intravenous, systemic	not stated							n.s.
	34	431	34	https://ClinicalTrials.gov/show/NCT04484077	NCT04484077	hCT-MSC Infusion in Adults With Autism Spectrum Disorder	AIMs	Not yet recruiting	No Results Available	Autism Spectrum Disorder|Autism	5	5	F84.0	Other	Francisco	XAVIER	Biological: hCT-MSC	Incidence of infusion reactions|Incidence of product-related infections|Evidence of formation of anti-HLA antibodies|Incidence of graft vs. host disease|Incidence of unexpected adverse events, by severity and relation to study|The Vineland Adaptive Behavior Scale Interview, 3rd Edition, Comprehensive interview form|Social Responsiveness Scale, Second Edition (SRS-2)|Social Withdrawal Subscale of …	Joanne Kurtzberg, MD|The Marcus Foundation|Duke University	All	18 Years to 35 Years Â (Adult)	Phase 1	12	Other	Interventional	Allocation: N/A|Intervention Model: Single Group Assignment|Masking: None (Open Label)|Primary Purpose: Treatment	PRO00104691	2020-10-01	2023-03-01	2023-03-01	2020-07-23		2020-08-26	Duke University Medical Center, Durham, North Carolina, United States		https://ClinicalTrials.gov/show/NCT04484077	AL	hUC-MSC			intravenous, systemic	cell isolation, expansion, cryoP	2000000		1				1
	35	250	35	https://ClinicalTrials.gov/show/NCT04089579	NCT04089579	hCT-MSC in Children With Autism Spectrum Disorder	IMPACT	Recruiting	No Results Available	Autism|Autism Spectrum Disorder	5	5	F84.0	Other	Francisco	XAVIER	Biological: Cord Tissue Mesenchymal Stromal Cells|Other: Placebo Infusion	Change on the Socialization and Communication Subscale Standard Scores on the Vineland Behavior Scales|Change in VABS-3 Socialization Standard Score|Change in VABS-3 Communication Standard Score|Change in CGI-Severity score|CGI-Intervention score|Change in the Pediatric Quality of Life Scale	Joanne Kurtzberg, MD|The Marcus Foundation|Duke University	All	4 Years to 11 Years Â (Child)	Phase 2	164	Other	Interventional	Allocation: Randomized|Intervention Model: Crossover Assignment|Masking: Quadruple (Participant, Care Provider, Investigator, Outcomes Assessor)|Primary Purpose: Treatment	Pro00102894	2020-10-01	2022-10-01	2023-05-01	2019-09-13		2020-09-10	Duke University Medical Center, Durham, North Carolina, United States		https://ClinicalTrials.gov/show/NCT04089579	AL	hUC-MSC			intravenous, systemic	not stated	6000000		1				2
	36	347	36	https://ClinicalTrials.gov/show/NCT03099239	NCT03099239	hCT-MSCs for Children With Autism Spectrum Disorder (ASD)	hCT-MSCs	Completed	No Results Available	Autism|Autism Spectrum Disorder|ASD	5	5	F84.0	Other	Francisco	XAVIER	Biological: hCT-MSC infusion	Incidence of Infusion reactions|Incidence of Infections	Joanne Kurtzberg, MD|The Marcus Foundation|Duke University	All	2 Years to 11 Years Â (Child)	Phase 1	12	Other	Interventional	Allocation: Non-Randomized|Intervention Model: Sequential Assignment|Masking: None (Open Label)|Primary Purpose: Treatment	Pro00079421	2017-06-06	2019-06-10	2019-06-10	2017-04-04		2019-12-03	Duke University Medical Center, Durham, North Carolina, United States		https://ClinicalTrials.gov/show/NCT03099239	AL	hUC-MSC			intravenous, systemic	cell isolation, expansion, cryoP							1 2 3
	37	719	37	https://ClinicalTrials.gov/show/NCT01661842	NCT01661842	Umbilical Cord Mesenchymal Stem Cells for Patients With Autoimmune Hepatitis		Unknown status	No Results Available	Autoimmune Hepatitis	11	11	K75.4	Other	Francisco	XAVIER	Other: conventional plus UC-MSC treatment|Other: Conventional plus placebo treatment	Liver Histology change|Serum alanine aminotransferase (ALT)|Serum AST|Serum Tbil|Serum immunoglobulin G (IgG)|Serum Î³-globulin|MELD score|Number of participants with treatment side effects|Number of participants with improvement of clinical symptoms	Beijing 302 Hospital	All	18 Years to 65 Years Â (Adult, Older Adult)	Phase 1|Phase 2	100	Other	Interventional	Allocation: Randomized|Intervention Model: Parallel Assignment|Masking: None (Open Label)|Primary Purpose: Treatment	Beijing302-006	2011-10-01	2014-10-01	2014-10-01	2012-08-10		2013-05-31	Beijing 302 Hospital, Beijing, Beijing, China		https://ClinicalTrials.gov/show/NCT01661842	AL	hUC-MSC			intravenous, systemic	not stated	1000000		1				12
	38	606	38	https://ClinicalTrials.gov/show/NCT04074408	NCT04074408	Intracavitary Injection of hUMSCs in Acute Basal Ganglia Hematoma After Stereotactic Aspiration		Recruiting	No Results Available	Basal Ganglia Hematoma	6	6	G25.8	Other	Francisco	XAVIER	Procedure: stereotactic surgery|Biological: hUMSCs|Biological: placebo	Frequency of dose limiting adverse events|Modified Rankin Scale (mRS) to measure the prognosis|National institute of Health Stroke Scale (NIHSS) to measure stroke recovery|Barthel Index (BI) to evaluate the self-care ability|Rate of muscle strength level of the hemiplegic limb|Mortality rate|Change in Glasgow coma scale (GCS) score|Change in Glasgow outcome scale (GOS) score|MRI (T1, T2, Flair, D…	Second Affiliated Hospital, School of Medicine, Zhejiang University|The First Affiliated Hospital, University of Science and Technology of China|Huzhou Hospital, School of Medicine, Zhejiang University|First Affiliated Hospital of Fujian Medical University|Jinhua Hospital, School of Medicine, Zhejiang University|Taizhou Hospital	All	30 Years to 75 Years Â (Adult, Older Adult)	Phase 2	100	Other	Interventional	Allocation: Randomized|Intervention Model: Parallel Assignment|Masking: Single (Participant)|Primary Purpose: Treatment	SAHZJU-hUMSCs	2020-05-01	2022-11-01	2023-11-01	2019-08-30		2020-05-26	Second Affiliated Hospital, School of Medicine, Zhejiang University, Hangzhou, Zhejiang, China		https://ClinicalTrials.gov/show/NCT04074408	AL	hUC-MSC			intracerebral, local	not stated							1
	39	280	39	https://ClinicalTrials.gov/show/NCT04385056	NCT04385056	Evaluate Umbilical Cord-derived Allogeneic Mesenchymal Stem Cells for the Treatment of Bradykinesia		Not yet recruiting	No Results Available	Bradykinesia	6	6	G20	Other	Francisco	XAVIER	Biological: MSCTC-0010	Incidence of Serious Adverse Events and Adverse Events	IMAC Holdings, Inc.	All	55 Years and older Â (Adult, Older Adult)	Phase 1	15	Industry	Interventional	Allocation: Randomized|Intervention Model: Single Group Assignment|Masking: None (Open Label)|Primary Purpose: Treatment	IMAC-001	2020-09-01	2022-07-01	2022-07-01	2020-05-12		2020-07-31			https://ClinicalTrials.gov/show/NCT04385056	AL	hUC-MSC		MSCTC-0010	intravenous, systemic	not stated							1
	40	185	40	https://ClinicalTrials.gov/show/NCT02959333	NCT02959333	Human Amniotic Epithelial Cells for Treatment of Bronchial Fistula		Unknown status	No Results Available	Bronchial Fistula	10	10	J86.0	Other	Francisco	XAVIER	Biological: hAEC	median time for fistula closure|complication	The Second Affiliated Hospital of Fujian Medical University|Shanghai iCELL Biotechnology Co., Ltd, Shanghai, China	All	18 Years to 75 Years Â (Adult, Older Adult)	Phase 1	10	Other|Industry	Interventional	Allocation: N/A|Intervention Model: Single Group Assignment|Masking: None (Open Label)|Primary Purpose: Treatment	hAEC-BF	2016-10-01	2017-10-01	2017-12-01	2016-11-09		2016-11-09	The Second Affiliated Hospital of Fujian Medical University, Quanzhou, Fujian, China		https://ClinicalTrials.gov/show/NCT02959333	AL	hAEC			intrabronchial, local	not stated	3-5E+07			1			1
	41	314	41	https://ClinicalTrials.gov/show/NCT02961725	NCT02961725	Stem Cells for Treatment of Bronchopleural Fistula		Unknown status	No Results Available	Bronchopleural Fistula	10	10	J86.0	Other	Francisco	XAVIER	Biological: UCMSC	closure of the fistula|complication	The Second Affiliated Hospital of Fujian Medical University|Shanghai iCELL Biotechnology Co., Ltd, Shanghai, China	All	18 Years to 75 Years Â (Adult, Older Adult)	Phase 1	10	Other|Industry	Interventional	Allocation: N/A|Intervention Model: Single Group Assignment|Masking: None (Open Label)|Primary Purpose: Treatment	SC-BF	2016-04-01	2017-04-01	2019-04-01	2016-11-11		2016-11-11	The Second Affiliated Hospital of Fujian Medical University, Quanzhou, Fujian, China		https://ClinicalTrials.gov/show/NCT02961725	AL	hUC-MSC			intrabronchial, local	not stated	3-5E+07			1			1
	42	40	42	https://ClinicalTrials.gov/show/NCT04062136	NCT04062136	Umbilical Cord Mesenchymal Stem Cells Transplantation in the Treatment of Bronchopulmonary Dysplasia		Recruiting	No Results Available	Bronchopulmonary Dysplasia	16	16	P27.1	Other	Francisco	XAVIER	Combination Product: stem cell transplantation	Adverse events and serious adverse events|The proportion of patients win from oxygen|The lung fibrosis	Vinmec Research Institute of Stem Cell and Gene Technology	All	1 Month to 6 Months Â (Child)	Phase 1	10	Other	Interventional	Allocation: N/A|Intervention Model: Single Group Assignment|Masking: None (Open Label)|Primary Purpose: Treatment	VinmecISC1915	2019-03-01	2020-11-30	2020-11-30	2019-08-20		2019-08-20	Vinmec Research Institute of Stem Cell and Gene Technology, Hanoi, Vietnam|Vinmec Research Institute of Stem Cell and Gene Technology, Hanoi, Vietnam		https://ClinicalTrials.gov/show/NCT04062136	AL	hUC-MSC			intravenous, systemic	not stated	1000000		1				1
	43	73	43	https://ClinicalTrials.gov/show/NCT03601416	NCT03601416	Human Mesenchymal Stem Cells For Moderate and Severe Bronchopulmonary Dysplasia		Not yet recruiting	No Results Available	Bronchopulmonary Dysplasia	16	16	P27.1	Other	Francisco	XAVIER	Drug: Transplantation of mesenchymal stem cell|Drug: No Transplantation of Mesenchymal Stem Cell	the accumulative duration of oxygen therapy|Changes of blood pressure in participants|Changes of heart rate in participants	Children's Hospital of Chongqing Medical University	All	up to 1 Year Â (Child)	Phase 2	57	Other	Interventional	Allocation: Randomized|Intervention Model: Parallel Assignment|Masking: None (Open Label)|Primary Purpose: Treatment	Xia Yunqiu	2019-07-01	2021-06-01	2021-12-31	2018-07-26		2019-01-15	Children's Hospital of Chongqing Medical University, Chongqing, Chongqing, China		https://ClinicalTrials.gov/show/NCT03601416	AL	hUC-MSC			intravenous, systemic	not stated	1E+06; 5E+06		1				1
	44	80	44	https://ClinicalTrials.gov/show/NCT03558334	NCT03558334	Human Mesenchymal Stem Cells For Bronchopulmonary Dysplasia		Recruiting	No Results Available	Bronchopulmonary Dysplasia	16	16	P27.1	Other	Francisco	XAVIER	Drug: Transplantation of mesenchymal stem cell|Drug: No transplantation of mesenchymal stem cell	Number of participants with adverse reactions related to infusion after treatment|Changes of high-resolution chest CT in participants|Changes of temperature in participants|Changes of blood pressure in participants|Changes of heart rate in participants|Changes of respiratory rate in participants|Changes of oxygen saturation in participants|Growth velocity (Z-score) in participants	Children's Hospital of Chongqing Medical University	All	Child, Adult, Older Adult	Phase 1	12	Other	Interventional	Allocation: Non-Randomized|Intervention Model: Parallel Assignment|Masking: None (Open Label)|Primary Purpose: Treatment	XYunqiu	2018-06-28	2021-12-31	2022-06-30	2018-06-15		2019-05-21	Children's Hospital of Chongqing Medical University, Chongqing, Chongqing, China		https://ClinicalTrials.gov/show/NCT03558334	AL	hUC-MSC			intravenous, systemic	not stated	1E+06; 5E+06		1				1
	45	98	45	https://ClinicalTrials.gov/show/NCT03645525	NCT03645525	Intratracheal Umbilical Cord-derived Mesenchymal Stem Cell for the Treatment of Bronchopulmonary Dysplasia (BPD)	IUMTB	Recruiting	No Results Available	Bronchopulmonary Dysplasia	16	16	P27.1	Other	Francisco	XAVIER	Drug: Human Umbilical Cord-derived Mesenchymal stem cell|Drug: placebo	Oxygen requirement 3 days after transplantation|Oxygen requirement 7 days after transplantation|Duration of ventilator dependence|Incidence of severe BPD|Survival rate|Temperature|Heart rate|Respiratory rate|Duration of CPAP treatment|Percentage of participants treated with steroids for weaning from ventilator|Growth velocity (Z-score)|bronohoalveolar lavage (BAL) cytokine level|The severity of B…	Children's Hospital of Fudan University	All	up to 3 Weeks Â (Child)	Phase 1|Phase 2	180	Other	Interventional	Allocation: Randomized|Intervention Model: Parallel Assignment|Masking: Quadruple (Participant, Care Provider, Investigator, Outcomes Assessor)|Primary Purpose: Treatment	EKYYIUMTB	2019-12-01	2020-10-30	2021-04-01	2018-08-24		2020-02-17	Obstetrics and Gynecology Hospital of Fudan University, Shanghai, Shanghai, China|Children's Hospital of Fudan University, Shanghai, Shanghai, China|Shanghai First Maternity and Infant Hospital, Shanghai, Shanghai, China		https://ClinicalTrials.gov/show/NCT03645525	AL	hUC-MSC			endotracheal to reach lungs, local	not stated	20000000			1			1
	46	194	46	https://ClinicalTrials.gov/show/NCT04255147	NCT04255147	Cellular Therapy for Extreme Preterm Infants at Risk of Developing Bronchopulmonary Dysplasia		Not yet recruiting	No Results Available	Bronchopulmonary Dysplasia	16	16	P27.1	Other	Francisco	XAVIER	Biological: Allogeneic Umbilical Cord Tissue-Derived Mesenchymal Stromal Cells	Occurrence and rate of dose limiting toxicity|Rate of Death|Occurrence of Other Severe Complications of Prematurity|FiO2 and Oxygen Index|Need for Ventilatory Support|Need for Postnatal Steroids|Incidence and Severity of BPD|Rate of Survival Without (moderate or severe) BPD|Changes in Pulmonary Hemodynamics|Biological Measure of Clinical Improvement|Biological Measure of Lung Improvement|Feasibil…	Ottawa Hospital Research Institute|Canadian Institutes of Health Research (CIHR)|Ontario Institute of Regenerative Medicine (OIRM)|Stem Cell Network	All	up to 21 Days Â (Child)	Phase 1	9	Other	Interventional	Allocation: N/A|Intervention Model: Single Group Assignment|Masking: None (Open Label)|Primary Purpose: Prevention	HULC-1	2021-01-01	2022-06-01	2035-12-01	2020-02-05		2020-04-10	The Ottawa Hospital - General Campus, Ottawa, Ontario, Canada		https://ClinicalTrials.gov/show/NCT04255147	AL	hUC-MSC			intravenous, systemic	CryoP	1E+06; 3E+06		1				1
	47	344	47	https://ClinicalTrials.gov/show/NCT03873506	NCT03873506	Follow-Up Study of Mesenchymal Stem Cells for Bronchopulmonary Dysplasia		Recruiting	No Results Available	Bronchopulmonary Dysplasia	16	16	P27.1	Other	Francisco	XAVIER	Drug: transplantation of hUC-MSCs	Readmission rate|Duration of the hospital stay due to respiratory infection|Rate of Survival|Incidence of Tumorigenicity|Growth measured by Z-score|Number of neurological developmental delay|Number of blindness and deafness	Children's Hospital of Chongqing Medical University	All	1 Month to 5 Years Â (Child)	Phase 1	30	Other	Interventional	Allocation: N/A|Intervention Model: Single Group Assignment|Masking: None (Open Label)|Primary Purpose: Treatment	yunqiu xia	2018-07-01	2020-07-01	2020-12-31	2019-03-13		2019-03-14	Children's Hospital of Chongqing Medical University, Chongqing, Chongqing, China		https://ClinicalTrials.gov/show/NCT03873506	AL	hUC-MSC			intravenous, systemic	not stated	1E+06; 5E+06		1				1
	48	355	48	https://ClinicalTrials.gov/show/NCT03631420	NCT03631420	Mesenchymal Stem Cells for The Treatment of Bronchopulmonary Dysplasia in Infants		Recruiting	No Results Available	Bronchopulmonary Dysplasia	16	16	P27.1	Other	Francisco	XAVIER	Biological: Human Umbilical Cord Derived-Mesenchymal Stem Cells	The incidence and frequency of adverse events related to administration of UMC119-01.|The percentage of subjects who died from any cause during the study.|Changes of the oxygen saturation.|Changes of chest x-ray findings in participants before and after administration.|Changes of inflammatory markers (pg/ml) before and after administration.|Comparison of the incidence and severity of preterm chil…	Meridigen Biotech Co., Ltd.	All	36 Weeks to 48 Weeks Â (Child)	Phase 1	9	Industry	Interventional	Allocation: N/A|Intervention Model: Single Group Assignment|Masking: None (Open Label)|Primary Purpose: Treatment	UMC119-01-001	2018-10-26	2020-10-31	2022-10-31	2018-08-15		2019-12-19	National Chen-Kung University Hospital, Tainan City, Taiwan		https://ClinicalTrials.gov/show/NCT03631420	AL	hUC-MSC		UMC119-01	none stated. Probably endotracheal, systemic	cell isolation, expansion	3E+06; 1E+07; 3E+07		1	1			1
	49	417	49	https://ClinicalTrials.gov/show/NCT03774537	NCT03774537	Human Mesenchymal Stem Cells For Infants At High Risk For Bronchopulmonary Dysplasia		Recruiting	No Results Available	Bronchopulmonary Dysplasia	16	16	P27.1	Other	Francisco	XAVIER	Drug: Transplantation of hUC-MSCs|Drug: No transplantation of hUC-MSCs	Number of participants with adverse reactions related to infusion after treatment|The incidence and severity of BPD defined by the National Institutes of Child Health and Human Development (NICHD) workshop.|Changes of high-resolution chest CT in participants|Changes of temperature in participants|Changes of blood pressure in participants|Changes of respiratory rate in participants|Changes of oxyg…	Children's Hospital of Chongqing Medical University	All	up to 14 Days Â (Child)	Phase 1|Phase 2	20	Other	Interventional	Allocation: Non-Randomized|Intervention Model: Parallel Assignment|Masking: None (Open Label)|Primary Purpose: Treatment	XiaYQ	2019-03-01	2020-12-01	2021-12-31	2018-12-13		2019-03-06	Children's Hospital of Chongqing Medical University, Chongqing, Chongqing, China		https://ClinicalTrials.gov/show/NCT03774537	AL	hUC-MSC			intravenous, systemic	not stated	1E+06; 5E+06		1				1
	50	371	50	https://ClinicalTrials.gov/show/NCT01926535	NCT01926535	Amniotic Membrane Graft In Syntomathic Bullous Keratopathy	AMBUK	Completed	No Results Available	Bullous Keratopathy	7	7	H59.0	Ophtalmic	Francisco	NICOLA	Procedure: Implant of amniotic membrane grafts|Device: Therapeutic contact lenses	Ocular pain|Visual acuity|Corneal Neovascularization|Corneal epithelial defects|Complications	Universidad de Valparaiso|InvestigaciÃ³n y Desarrollo BiotecnolÃ³gico para Mejorar la Calidad de Vida de las Personas|Universidad de Granada	All	Child, Adult, Older Adult	Phase 2	20	Other	Interventional	Allocation: Randomized|Intervention Model: Parallel Assignment|Masking: Double (Investigator, Outcomes Assessor)|Primary Purpose: Treatment	RARIS-001	2011-11-01	2012-05-01	2012-06-01	2013-08-21		2013-08-26	Universidad de ValparaÃ­so, ValparaÃ­so, Chile		https://ClinicalTrials.gov/show/NCT01926535	AL	hAM			topical, cornea. Local	not stated							n.s.
	51	237	51	https://ClinicalTrials.gov/show/NCT01443689	NCT01443689	Allogenic Stem Cell Therapy in Patients With Acute Burn		Unknown status	No Results Available	Burns	19	19	T20, T21, T24	Wound healing	Francisco	NICOLA	Biological: human umbilical cord mesenchymal stem cells|Biological: human cord blood mononuclear cells and human umbilical cord mesenchymal stem cells|Drug: Conventional therapy	The ratio of wound contraction and re-epithelialisation|Complete healing time for investigated burn area|Vancouver Scar Scale|Incidence of infections and bleedings in burn wounds|Engraftment assessment: Vitality of the graft|McGill pain Questionnaire|Incidence of Adverse Events and Serious Adverse Events	Shenzhen Beike Bio-Technology Co., Ltd.|The Second Affiliated Hospital of Kunming Medical University	All	18 Years to 65 Years Â (Adult, Older Adult)	Phase 1|Phase 2	20	Industry|Other	Interventional	Allocation: Non-Randomized|Intervention Model: Parallel Assignment|Masking: None (Open Label)|Primary Purpose: Treatment	BKCR-BURN-1.0(2011)	2011-07-01	2013-03-01	2013-07-01	2011-09-30		2012-11-28	The Second Affiliated Hospital of Kunmming Medical College, Kunming, Yunnan, China		https://ClinicalTrials.gov/show/NCT01443689	AL	hUC-MSC	Cells: CB MNC		topical, over burn. Local	not stated							n.s.
	52	690	52	https://ClinicalTrials.gov/show/NCT02904941	NCT02904941	Human Amniotic Versus Synthetic Membrane as a Transient Skin Cover for Pediatric Burns		Recruiting	No Results Available	Burns	19	19	T20, T21, T24	Wound healing	Francisco	NICOLA	Biological: Amniotic Membrane Dressing|Device: Synthetic Dressing|Procedure: Standard Wound Care	Total Grafted Skin Area|Length of Hospital Stay|Surgical Debridement	Universidad de Valparaiso|National Fund for Research and Development in Health, Chile|Hospital Carlos Van Buren	All	up to 15 Years Â (Child)	Not Applicable	60	Other	Interventional	Allocation: Randomized|Intervention Model: Parallel Assignment|Masking: Triple (Participant, Investigator, Outcomes Assessor)|Primary Purpose: Treatment	SA15I20099	2016-09-01	2022-12-01	2022-12-01	2016-09-19		2019-03-05	Hospital Carlos Van Buren, Valparaiso, Chile		https://ClinicalTrials.gov/show/NCT02904941	AL	hAM			topical, dressing for burns. Local	irradiation							up to 10
	53	1004	53	https://ClinicalTrials.gov/show/NCT04030754	NCT04030754	Comparison of Effectiveness of Amniotic Membrane and Duoderm Dressings in Pediatric Burns		Completed	No Results Available	Burns	19	19	T20, T21, T24	Wound healing	Francisco	NICOLA	Combination Product: amniotic membrane|Combination Product: duoderm dressing	mean time for skin grafting|frequency of wound infection|mean of hospital stay|mean of pain for patients of age <8 years assessed by Visual Analogue Score|mean of pain for patients of age >8 years assessed by Face, Leg, Activity, Cry, Consolabilty Pain Scale.	King Edward Medical University	All	1 Year to 12 Years Â (Child)	Phase 2|Phase 3	172	Other	Interventional	Allocation: Randomized|Intervention Model: Parallel Assignment|Masking: Double (Participant, Care Provider)|Primary Purpose: Treatment	257/RC/KEMU	2018-11-01	2020-02-14	2020-02-14	2019-07-24		2020-09-01	King Edward Medical University, Lahore, Punjab, Pakistan		https://ClinicalTrials.gov/show/NCT04030754	AL	hAM			topical, dressing for burns. Local	none (fresh)							n.s.
	54	613	54	https://ClinicalTrials.gov/show/NCT04011059	NCT04011059	Randomized Study of Coronary Revascularization Surgery With Injection of WJ-MSCs and Placement of an Epicardial Extracellular Matrix	scorem-cells	Not yet recruiting	No Results Available	Cardiovascular Diseases|Heart Failure|Coronary Artery Disease|Mesenchymal Stem Cell Transplantation|Regenerative Medicine	9	9	I50 & I25.1	Other	Lennart	NICOLA	Biological: Wharton's jelly-derived mesenchymal cells	Left ventricular ejection fraction (LVEF)|Final diastolic and systolic volumes|Left ventricule viability|Ventricular arrhythmias|Estimated functional status|Change in the median score of Quality of life|Delayed enhancement of the left ventricle|Improvement in the 6-minute walk test|Mortality at 3 and 12 months due to cardiovascular causes|Mortality at 3 and 12 months due to all causes	Hospital San Vicente FundaciÃ³n|Instituto Colombiano para el Desarrollo de la Ciencia y la TecnologÃ­a (COLCIENCIAS)|IPS Universitaria Servicios de Salud Universidad de Antioquia|Hospital San Vicente FundaciÃ³n - Rionegro	All	30 Years to 75 Years Â (Adult, Older Adult)	Phase 1|Phase 2	40	Other	Interventional	Allocation: Randomized|Intervention Model: Parallel Assignment|Masking: Quadruple (Participant, Care Provider, Investigator, Outcomes Assessor)|Primary Purpose: Treatment	001	2019-07-02	2022-01-30	2023-06-30	2019-07-08		2019-07-09	Hospital San Vicente FundaciÃ³n, MedellÃ­n, Antioquia, Colombia		https://ClinicalTrials.gov/show/NCT04011059	AL	hUC-WJ-MSC	Naural membrane: epicardial ECM		intracardial, epicardial. Local	culture on ECM							1
	55	249	55	https://ClinicalTrials.gov/show/NCT02776943	NCT02776943	UCMSC Transplantation in the Treatment of Cartilage Damage		Unknown status	No Results Available	Cartilage Damage|Degenerative Osteoarthritis	13	13	M15.9	Orthopedic	Lennart	NICOLA	Biological: umbilical cord mesenchymal stem cells|Device: Hyaluronic acid	Knee Function Change and Improvement|Severity of adverse events	South China Research Center for Stem Cell and Regenerative Medicine	All	18 Years to 70 Years Â (Adult, Older Adult)	Phase 1|Phase 2	20	Other	Interventional	Allocation: Randomized|Intervention Model: Parallel Assignment|Masking: Double (Participant, Investigator)|Primary Purpose: Treatment	UCMSC-4	2016-06-01	2018-12-01	2019-06-01	2016-05-18		2016-05-18			https://ClinicalTrials.gov/show/NCT02776943	AL	hUC-MSC			intraarticular, local	cell isolation, expansion	5000000		1				1
	56	121	56	https://ClinicalTrials.gov/show/NCT02291926	NCT02291926	Human Umbilical Cord Mesenchymal Stem Cell Transplantation in Articular Cartilage Defect		Completed	No Results Available	Cartilage Diseases|Osteoarthritis	13	13	M15.9	Orthopedic	Lennart	NICOLA	Biological: Human umbilical cord mesenchymal stem cells	Severity of adverse events|Magnetic resonance imaging (MRI) of the knee|Western Ontario and McMaster Universities Osteoarthritis Index (WOMAC)	Shenzhen Hornetcorn Bio-technology Company, LTD|The Fifth Affiliated Hospital of Guangzhou Medical University	All	18 Years to 75 Years Â (Adult, Older Adult)	Phase 1	20	Industry|Other	Interventional	Allocation: N/A|Intervention Model: Single Group Assignment|Masking: None (Open Label)|Primary Purpose: Treatment	HYK-Articular Cartilage Defect	2014-12-01	2016-07-01	2016-12-01	2014-11-17		2017-05-10	The Fifth Affiliated Hospital Immunotherapy center, Guangzhou, Guangdong, China		https://ClinicalTrials.gov/show/NCT02291926	AL	hUC-MSC			intraarticular, local	cell isolation, expansion	20000000			1			4
	57	124	57	https://ClinicalTrials.gov/show/NCT02283879	NCT02283879	Human Umbilical Cord Mesenchymal Stem Cell in Cerebral Hemorrhage Sequela		Unknown status	No Results Available	Cerebral Hemorrhage	9	9	I61	Other	Lennart	NICOLA	Biological: Human umbilical cord mesenchymal stem cells	Safety evaluation through vital signs, the results of clinical lab tests and adverse events (AEs)|Improvement of infarct size measured by brain MRI|Modified Barthel index|National Institutes of Health stroke scale(NIHSS) score	Shenzhen Hornetcorn Bio-technology Company, LTD|The Fifth Affiliated Hospital of Guangzhou Medical University	All	40 Years to 80 Years Â (Adult, Older Adult)	Phase 1	20	Industry|Other	Interventional	Allocation: N/A|Intervention Model: Single Group Assignment|Masking: None (Open Label)|Primary Purpose: Treatment	HYK-Cerebral hemorrhage	2015-03-01	2016-12-01	2017-04-01	2014-11-05		2016-05-24	The Fifth Affiliated Hospital Immunotherapy center, Guangzhou, Guangdong, China		https://ClinicalTrials.gov/show/NCT02283879	AL	hUC-MSC			intravenous, systemic	cell isolation, expansion	20000000			1			4
	58	94	58	https://ClinicalTrials.gov/show/NCT03186456	NCT03186456	The Safety and Efficacy of Human Umbilical Cord Mesenchymal Stem Cells in the Treatment of Acute Cerebral Infarction		Unknown status	No Results Available	Cerebral Infarction	9	9	I63	Other	Lennart	NICOLA	Biological: Allogeneic umbilical cord mesenchymal stem cells (SCLnow 19#)|Drug: Aspirin Tablet	Treatment related-adverse events counting|Modified Rankin Scale|Barthel activities of daily living (ADL) Index|NIH stroke scale (NIHSS)	Sclnow Biotechnology Co., Ltd.	All	40 Years to 75 Years Â (Adult, Older Adult)	Phase 1	40	Industry	Interventional	Allocation: Randomized|Intervention Model: Parallel Assignment|Masking: Double (Participant, Investigator)|Primary Purpose: Treatment	SCLnow-IMIMH-02	2017-07-01	2018-05-01	2018-11-01	2017-06-14		2017-06-14	Inner Mongolia International Mongolian Hospital, Hohhot, Inner Mongolia, China		https://ClinicalTrials.gov/show/NCT03186456	AL	hUC-MSC			intravenous, systemic	cell isolation, expansion	0.5-1 × 10E6	1	1				3
	59	104	59	https://ClinicalTrials.gov/show/NCT03176498	NCT03176498	Human Umbilical Cord Mesenchymal Stem Cell Therapy for Cerebral Infarction Patients in Convalescent Period.		Unknown status	No Results Available	Cerebral Infarction	9	9	I63	Other	Lennart	NICOLA	Biological: Allogeneic umbilical cord mesenchymal stem cell|Drug: Aspirin Enteric-coated Tablets & Atorvastatin Calcium	Motor function analysis|Neurological deficits analysis|Limb motor function analysis|Barthel Index analysis	Sclnow Biotechnology Co., Ltd.	All	20 Years to 75 Years Â (Adult, Older Adult)	Phase 1|Phase 2	40	Industry	Interventional	Allocation: Randomized|Intervention Model: Parallel Assignment|Masking: Double (Participant, Investigator)|Primary Purpose: Treatment	SCLnow-IMIMH-01	2017-07-01	2018-02-01	2018-08-01	2017-06-05		2017-06-07	Inner Mongolia International Mongolian Hospital, Hohhot, Inner Mongolia, China		https://ClinicalTrials.gov/show/NCT03176498	AL	hUC-MSC			intravenous, systemic	cell isolation, expansion							2
	60	583	60	https://ClinicalTrials.gov/show/NCT02378974	NCT02378974	Evaluation of the Safety and Potential Therapeutic Effects After Intravenous Transplantation of Cordstem-ST in Patients With Cerebral Infarction		Completed	No Results Available	Cerebral Infarction	9	9	I63	Other	Lennart	NICOLA	Biological: Cordstem-ST|Biological: Placebo	Number of treatment related-adverse events during the study period|Improvement in clinical function as assessed by Modified Rankin Score(mRS) compared to baseline at 6 months|Improvement in clinical function as assessed by National Institute of Health Stroke Scale (NIHSS) compared to baseline at 6 months|Improvement in clinical function as assessed by Barthel Index (BI) compared to baseline at 6 …	CHABiotech CO., Ltd	All	19 Years to 80 Years Â (Adult, Older Adult)	Phase 1|Phase 2	19	Industry	Interventional	Allocation: Randomized|Intervention Model: Parallel Assignment|Masking: Triple (Participant, Care Provider, Investigator)|Primary Purpose: Treatment	CHA-CST-101	2015-02-24	2017-04-13	2017-04-13	2015-03-04		2019-11-15	CHA Bundang Medical Center, Seongnam-si, Gyeonggi-do, Korea, Republic of		https://ClinicalTrials.gov/show/NCT02378974	AL	hUC-MSC		Cordstem-ST	intravenous, systemic	cell isolation, expansion	200000000				1		1 2
	61	128	61	https://ClinicalTrials.gov/show/NCT04314687	NCT04314687	Stem Cell and Conditioned Medium for Cerebral Palsy		Recruiting	No Results Available	Cerebral Palsy	6	6	G80	Other	Lennart	NICOLA	Biological: Umbilical Cord Mesenchymal Stem Cells|Biological: Conditioned Medium|Other: Standard Therapy	Gross Motor Function|Cognitive Function|Chemical Marker	PT. Prodia Stem Cell Indonesia	All	6 Months to 3 Years Â (Child)	Phase 1|Phase 2	78	Industry	Interventional	Allocation: Randomized|Intervention Model: Factorial Assignment|Masking: Single (Investigator)|Primary Purpose: Treatment	CT/CP/02/2020	2020-06-25	2020-09-25	2020-12-25	2020-03-19		2020-06-04	Indonesian National Brain Center, Jakarta, Indonesia		https://ClinicalTrials.gov/show/NCT04314687	AL	hUC-MSC ; hUC-MSC (TF)			Intrathecal, local	cell isolation, expansion							n.s.
	62	156	62	https://ClinicalTrials.gov/show/NCT03473301	NCT03473301	A Study of UCB and MSCs in Children With CP: ACCeNT-CP	ACCeNT-CP	Active, not recruiting	No Results Available	Cerebral Palsy	6	6	G80	Other	Lennart	NICOLA	Biological: Infusion of allogeneic umbilical cord blood|Biological: Infusion of MSCs	GMFM-66 score 12 months after study infusion|Adverse events	Joanne Kurtzberg, MD|The Marcus Foundation|Duke University	All	24 Months to 60 Months Â (Child)	Phase 1|Phase 2	90	Other	Interventional	Allocation: Randomized|Intervention Model: Parallel Assignment|Masking: Single (Outcomes Assessor)|Primary Purpose: Treatment	Pro00089362	2018-04-09	2020-09-01	2021-05-01	2018-03-22		2020-06-25	Duke University Medical Center, Durham, North Carolina, United States		https://ClinicalTrials.gov/show/NCT03473301	AL	hUC-MSC			intravenous, systemic	cell isolation, expansion	2E+06; 1E+08		1		1		3
	63	259	63	https://ClinicalTrials.gov/show/NCT03414697	NCT03414697	Transplantation of Umbilical Cord-derived Mesenchymal Stem Cells Via Different Routes		Not yet recruiting	No Results Available	Cerebral Palsy	6	6	G80	Other	Lennart	NICOLA	Other: Control group|Procedure: UC-MSCs	The Gross Motor Function Measure (GMFM)-88 item score|Fine Motor Function Measure scale (FMFM) score|The Modified Ashworth scale (MAS) score|Gesell Development Schedule score|Incidence of adverse reactions	The First Affiliated Hospital of Dalian Medical University	All	2 Years to 18 Years Â (Child, Adult)	Not Applicable	44	Other	Interventional	Allocation: Randomized|Intervention Model: Parallel Assignment|Masking: Single (Outcomes Assessor)|Primary Purpose: Treatment	FirstHospitalDalianMU004	2018-04-01	2020-09-01	2020-12-01	2018-01-30		2018-01-30	The First Affiliated Hospital of Dalian Medical University, Dalian, Liaoning, China		https://ClinicalTrials.gov/show/NCT03414697	AL	hUC-MSC			intravenous, intrathecal, intranasal, local systemic	cell isolation, expansion	10000000			1			4
	64	471	64	https://ClinicalTrials.gov/show/NCT01929434	NCT01929434	Efficacy of Stem Cell Transplantation Compared to Rehabilitation Treatment of Patients With Cerebral Paralysis	CP	Completed	No Results Available	Cerebral Palsy	6	6	G80	Other	Lennart	NICOLA	Other: rehabilitation|Biological: stem cell injection	Gross Motor Function Measure Score|Routine Blood Test and Biochemical Test	General Hospital of Chinese Armed Police Forces	All	1 Year to 14 Years Â (Child)	Phase 3	300	Other	Interventional	Allocation: Randomized|Intervention Model: Parallel Assignment|Masking: Single (Outcomes Assessor)|Primary Purpose: Treatment	2013-05-13 CP III	2013-10-01	2015-12-01	2016-12-01	2013-08-28		2017-12-27	General Hospital of Chinese People's Armed Police Forces, Beijing, Beijing, China		https://ClinicalTrials.gov/show/NCT01929434	AL	hUC-MSC			Intrathecal, local	cell isolation, expansion							4
	65	162	65	https://ClinicalTrials.gov/show/NCT03795974	NCT03795974	Efficacy of Allogeneic Umbilical Cord Derived Hematopoietic and Mesenchymal Stem Cells in Cerebral Palsy		Active, not recruiting	No Results Available	Cerebral Palsy, Spastic	6	6	G80	Other	Lennart	NICOLA	Biological: MNC|Biological: MSC|Procedure: Control	Change from baseline Gross Motor Function Classification System (GMFCS)|Change from baseline GROSS MOTOR FUNCTION MEASURE (GMFM66)|Change from baseline Manual Ability Classification System for Children with Cerebral Palsy (MACS)|Change from baseline Pediatric Evaluation of Disability Inventory (PEDI)|Change from baseline Modified Ashworth scale|Change from baseline acquired Brain Magnetic Resonan…	Tehran University of Medical Sciences|Hormozgan University of Medical Sciences	All	4 Years to 14 Years Â (Child)	Phase 2	108	Other	Interventional	Allocation: Randomized|Intervention Model: Parallel Assignment|Masking: Triple (Participant, Care Provider, Outcomes Assessor)|Primary Purpose: Treatment	IRCT201706176907N13	2017-07-23	2019-10-01	2019-12-01	2019-01-08		2019-01-08	Tehran University of Medical Sciences , Growth and Development Research Center- Children's Medical Center, Tehran, Iran, Islamic Republic of|Tehran University of Medical Sciences Chidren's Medical Center Radiology Department, Tehran, Iran, Islamic Republic of|Tehran University of Medical Sciences, Department of Pediatric Neurology , Children's Medical Center, Tehran, Iran, Islamic Republic of|ROY…	"Study Protocol and Statistical Analysis Plan", https://ClinicalTrials.gov/ProvidedDocs/74/NCT03795974/Prot_SAP_000.pdf	https://ClinicalTrials.gov/show/NCT03795974	AL	hUC-MSC	Cells: UCB HSC		Intrathecal, local	cell isolation, expansion							n.s.
	66	198	66	https://ClinicalTrials.gov/show/NCT03336996	NCT03336996	Assessement the Reconstruction of Motor Circuits in Nerve Fiber Injuries After the Treatment of Umbilical Cord Mesenchymal Stem Cells With Blood Oxygen Level-dependent Drived Diffusion Tensor Imaging		Not yet recruiting	No Results Available	Characterize and Evaluate Functional After Transplantation|Determine the Therapeutic Efficiency|Correlate the Imaging Results	19	19	n.a.	Other	Lennart	NICOLA	Biological: stem cell transplantation|Procedure: BOLD-fMRI drived DTI scanning	BOLD-fMRI drived DTI scanning|FIM|NIHSS|Motor evoked potential	General Hospital of Ningxia Medical University	All	20 Years to 65 Years Â (Adult, Older Adult)	Not Applicable	40	Other	Interventional	Allocation: Non-Randomized|Intervention Model: Parallel Assignment|Masking: Single (Participant)|Primary Purpose: Treatment	Xhechun4	2018-03-01	2020-03-01	2021-03-01	2017-11-08		2017-11-08	General Hospital of Ningxia Medical University, Yinchuan, Ningxia, China|General Hospital of Ningxia Medical University, Yinchuan, Ningxia, China		https://ClinicalTrials.gov/show/NCT03336996	AL	hUC-MSC			intracerebral?, local	cell isolation, expansion							n.a.
	67	778	67	https://ClinicalTrials.gov/show/NCT02997878	NCT02997878	A Single-arm,Phase IIa,Safety and Efficacy Trial of Selected MSCs in the Treatment of Patients With PSC & AiH	Merlin	Recruiting	No Results Available	Cholangitis, Sclerosing|Hepatitis, Autoimmune	11	11	K83.0 & K75.4		Lennart	NICOLA	Biological: Orbcel-C	Stage 1- Dose finding and Incidence of treatment emergent adverse events (safety and tolerability) PSC and AiH Patients|Stage 2: Incidence of treatment emergent adverse events (safety and tolerability) - Primary Sclerosing Cholangitis (PSC) and Autoimmune Hepatitis (AiH) patients|Stage 2: Activity: change in Alkaline Phosphatase (ALP) value : ( absolute % change /duration of change between baseli…	University of Birmingham|European Union|NHS Blood and Transplant	All	18 Years to 70 Years Â (Adult, Older Adult)	Phase 1|Phase 2	56	Other	Interventional	Allocation: Non-Randomized|Intervention Model: Parallel Assignment|Masking: None (Open Label)|Primary Purpose: Treatment	RG-13-124	2018-12-07	2021-12-01	2021-12-01	2016-12-20		2019-02-08	University hospitals Birmingham NHS foundation Trust, Birmingham, West Midlands, United Kingdom		https://ClinicalTrials.gov/show/NCT02997878	AL	hUC-MSC		ORBCEL-C	intravenous, systemic	cell isolation, expansion	5E+05; 1E+06; 2,5E+06	1	1				1
	68	172	68	https://ClinicalTrials.gov/show/NCT04325594	NCT04325594	The Application of the Umbilical Cord Mesenchymal Stem Cells in the Complex Treatment of Chronic Heart Failure of Non-ischemic Etiology	RegenHeart	Enrolling by invitation	No Results Available	Chronic Heart Failure|Non-ischemic Cardiomyopathy|Non-ischemic Dilated Cardiomyopathy	9	9	I42.0 (needs to be checket!)	Other	Lennart	NICOLA	Procedure: Cardiac catheterization|Biological: Intracoronary administration of the umbilical cord-derived mesenchymal stromal cells	change in the contractile function of the heart|change in the size of the heart|change in the volumes of the heart|change in the clinical condition evaluated by the Scale for Heart failure to Optimize Clinical Status|change in the markers of myocardial dysfunction|change in the in the 6-minute walk test|change in the functional status|change in the quality of life evaluated by the questionnaire S…	The Research-Clinical Center for Cardiac Surgery and Transplantology LLP|State-Financed Health Facility "Samara Regional Medical Center Dinasty"	All	18 Years and older Â (Adult, Older Adult)	Phase 2	60	Other	Interventional	Allocation: Randomized|Intervention Model: Parallel Assignment|Masking: None (Open Label)|Primary Purpose: Treatment	RCCCT 02-02-2020	2020-03-01	2020-10-31	2020-12-31	2020-03-27		2020-03-27	The Research-Clinical Center for Cardiac Surgery and Transplantology LLP, Taraz, Zhambyl, Kazakhstan		https://ClinicalTrials.gov/show/NCT04325594	AL	hUC-MSC			intracoronary, systemic	cell isolation, expansion	10000000			1			1
	69	68	69	https://ClinicalTrials.gov/show/NCT02635464	NCT02635464	Human Umbilical Cord-derived Mesenchymal Stem Cells With Injectable Collagen Scaffold Transplantation for Chronic Ischemic Cardiomyopathy		Unknown status	No Results Available	Chronic Ischemic Cardiomyopathy	9	9	I25.5	Other	Lennart	NICOLA	Biological: hUC-MSCs+Injectable collagen scaffold+CABG|Biological: hUC-MSCs+CABG|Procedure: CABG	Incidence of treatment-emergent adverse events|Myocardial blood flow|Left ventricle ejection fraction (LVEF)|Infarct size|New York Heart Association (NYHA) Functional Classification|Canadian Cardiovascular Society (CCS) Angina Grading Scale	Chinese Academy of Sciences|The Affiliated Nanjing Drum Tower Hospital of Nanjing University Medical School	All	35 Years to 65 Years Â (Adult, Older Adult)	Phase 1|Phase 2	45	Other	Interventional	Allocation: Randomized|Intervention Model: Parallel Assignment|Masking: Double (Participant, Outcomes Assessor)|Primary Purpose: Treatment	CAS-XDA-CIC/IGDB	2015-10-01	2019-12-01	2019-12-01	2015-12-18		2019-01-07	The Affiliated Nanjing Drum Tower Hospital of Nanjing University Medical School, Nanjing, Jiangsu, China		https://ClinicalTrials.gov/show/NCT02635464	AL	hUC-MSC	Gel: injectable collagen		intracoronary, systemic	cell isolation, expansion	100000000				1		1
	70	297	70	https://ClinicalTrials.gov/show/NCT02323477	NCT02323477	Human Umbilical Cord Stroma MSC in Myocardial Infarction	HUC-HEART	Terminated	No Results Available	Chronic Ischemic Cardiomyopathy|Coronary Artery Bypass Surgery	9	9	I25.5	Other	Lennart	NICOLA	Biological: stem cell transplantation	ventricular remodeling	Ankara University|Hacettepe University|Turkiye Yuksek Ihtisas Education and Research Hospital|ATIGEN-CELL|Dr. Sami Ulus Children's Hospital|Ankara Yildirim BeyazÄ±t University	Male	30 Years to 80 Years Â (Adult, Older Adult)	Phase 1|Phase 2	46	Other	Interventional	Allocation: Randomized|Intervention Model: Parallel Assignment|Masking: Single (Participant)|Primary Purpose: Treatment	741.STZ.2014	2015-02-02	2018-09-30	2018-12-30	2014-12-23		2020-07-10	Alp Can, Ankara, Turkey		https://ClinicalTrials.gov/show/NCT02323477	AL	hUC-MSC			intracardial, local	cell isolation, expansion							1
	71	272	71	https://ClinicalTrials.gov/show/NCT02439541	NCT02439541	Human Umbilical-Cord-Derived Mesenchymal Stem Cell Therapy in Ischemic Cardiomyopathy	UCMSC-Heart	Unknown status	No Results Available	Chronic Ischemic Heart Disease|Heart Failure|Angina	9	9	I25.5	Other	Lennart	NICOLA	Biological: UCMSC group	Number and nature of adverse events|Incidence of major adverse coronary events (MACE)|Exercise Time and Level|Quantify myocardium perfusion measured by SPECT|Assessment of heart function by left ventricular ejection fraction|Clinical Improvement in NYHA Classification	Affiliated Hospital to Academy of Military Medical Sciences|Ivy Institute of Stem Cells Co. Ltd	All	18 Years to 80 Years Â (Adult, Older Adult)	Phase 1|Phase 2	40	Other|Industry	Interventional	Allocation: Non-Randomized|Intervention Model: Parallel Assignment|Masking: None (Open Label)|Primary Purpose: Treatment	307-IVY-SC-001	2015-05-01	2017-12-01	2018-12-01	2015-05-08		2016-03-16	Department of cardiology,Affiliated Hospital to Academy of Military Medical Sciences, Beijing, China		https://ClinicalTrials.gov/show/NCT02439541	AL	hUC-MSC			intracoronary, systemic	cell isolation, expansion	10000000			1			1
	72	610	72	https://ClinicalTrials.gov/show/NCT02947191	NCT02947191	Collagen Membrane Combined With HUC-MSCs Transplantation in Patients With Nasal Septum Perforation		Recruiting	No Results Available	Chronic Nasal Septum Perforation	10	10	J34.8	Other	Lennart	NICOLA	Biological: Collagen membrane + HUC-MSCs	The change of integrity of nasal septum assessed by endoscopic examination|The change of nasal mucosal physiology assessed by olfactory test|The change of nasal mucosal physiology assessed by nasal mucociliary clearance time (MCT)|The change of nasal airway resistance assessed by rhinomanometry|The change of nasal obstruction assessed by acoustic rhinometry|The change of nasal obstructive symptom…	Chinese Academy of Sciences|The Affiliated Nanjing Drum Tower Hospital of Nanjing University Medical School	All	18 Years to 45 Years Â (Adult)	Phase 1|Phase 2	12	Other	Interventional	Allocation: N/A|Intervention Model: Single Group Assignment|Masking: None (Open Label)|Primary Purpose: Treatment	CAS-XDA-NSP/IGDB	2016-11-01	2020-12-01	2020-12-01	2016-10-27		2020-01-13	The Affiliated Nanjing Drum Tower Hospital of Nanjing University Medical School, Nanjing, Jiangsu, China		https://ClinicalTrials.gov/show/NCT02947191	AL	hUC-MSC	Natural membrane: collagen		intranasal, in the septum, between mucosas, local	cell isolation, expansion							1
	73	506	73	https://ClinicalTrials.gov/show/NCT04206007	NCT04206007	Mesenchymal Stem Cells for The Treatment of Chronic Obstructive Pulmonary Disease		Recruiting	No Results Available	Chronic Obstructive Pulmonary Disease Moderate	10	10	J44	Other	Lennart	NICOLA	Biological: UMC119-06	The incidence and frequency of adverse events related to administration of UMC119-06.|Changes in Forced Vital Capacity (FVC).|Changes in Forced Expiratory Volume in One Second (FEV1).|Changes in the ratio of Forced Expiratory Volume in One Second to the Forced Vital Capacity (FEV1/FVC).|Changes in exercise performance using 6-min walk test (6MWT).|Changes in Quality Of Life using St. George's Res…	Meridigen Biotech Co., Ltd.	All	40 Years to 75 Years Â (Adult, Older Adult)	Phase 1	9	Industry	Interventional	Allocation: N/A|Intervention Model: Single Group Assignment|Masking: None (Open Label)|Primary Purpose: Treatment	UMC119-06-COPD-01	2020-06-11	2021-03-31	2022-12-31	2019-12-20		2020-07-31	Taipei Medical University - Shuang Ho Hospital, Ministry of Health and Welfare., New Taipei City, Taiwan		https://ClinicalTrials.gov/show/NCT04206007	AL	hUC-MSC		UMC119-06	intravenous, systemic	cell isolation, expansion							1
	74	57	74	https://ClinicalTrials.gov/show/NCT02033226	NCT02033226	Clinical, Anti-Inflammatory And Anti-Infective Properties Of Amniotic Membranes Used For Guided Tissue Regeneration		Completed	No Results Available	Chronic Periodontitis	11	11	K05.3	Dental	Lennart	NICOLA	Device: Amniotic Membrane|Device: Control group (Hydroxyapatite only)	The mean difference in levels of hBD-2/IL-1Î²|Bone fill assessment	SVS Institute of Dental Sciences	All	30 Years to 55 Years Â (Adult)	Phase 3	54	Other	Interventional	Allocation: Randomized|Intervention Model: Single Group Assignment|Masking: Double (Participant, Care Provider)|Primary Purpose: Treatment	SVS031101	2012-03-01	2013-02-01	2013-09-01	2014-01-10		2015-12-22	SVS Institute of Dental Sciences, Mahabubnagar, Hyderabad, Andhra Pradesh, India		https://ClinicalTrials.gov/show/NCT02033226	AL	hAM	Bone subtitute: hydroxyapatite		Intraalveolar, teeth socket, local	lyo and Irradiation						1 patch	1
	75	532	75	https://ClinicalTrials.gov/show/NCT02679209	NCT02679209	Evaluation of Amnion Chorion Membrane and Demineralized Bone Matrix Putty Allograft in Periodontal Intrabony Defects		Completed	No Results Available	Chronic Periodontitis	11	11	K05.3	Dental	Lennart	NICOLA	Biological: Demineralized bone matrix in putty form|Biological: Amnion chorion membrane	Clinical attachment level|pocket depth|bone defect area	Cairo University	All	35 Years to 50 Years Â (Adult)	Not Applicable	22	Other	Interventional	Allocation: Randomized|Intervention Model: Parallel Assignment|Masking: Double (Participant, Outcomes Assessor)|Primary Purpose: Treatment	Aminonchorion_DBM	2015-06-01	2017-05-01	2017-06-01	2016-02-10		2018-04-24	Faculty of Oral and Dental Medicine, Cairo University, Cairo, Egypt		https://ClinicalTrials.gov/show/NCT02679209	AL	hACM	Bone substitute: Demineralized Bone Matrix	commercial amniotic membrane,not stated which	Intraalveolar, teeth socket, local	not stated							1
	76	893	76	https://ClinicalTrials.gov/show/NCT02260609	NCT02260609	GrafixCOREÂ®: Open-Label Study to Evaluate the Safety and Efficacy of GrafixCOREÂ® for Complex Diabetic Foot Wounds		Completed	No Results Available	Complex Diabetic Foot Wounds	4	?	?	Large wounds	Lennart	NICOLA	Other: GrafixÂ®	100% granulation of wound as determined by the investigator|Time to 100% granulation|Number of applications of GrafixÂ®|Measurement of percent wound area reduction as determined by the investigator|Closure of wound defined by 100% re-epithelialization	Osiris Therapeutics	All	18 Years to 85 Years Â (Adult, Older Adult)	Phase 4	31	Industry	Interventional	Allocation: N/A|Intervention Model: Single Group Assignment|Masking: None (Open Label)|Primary Purpose: Treatment	Osiris Protocol 310	2014-10-01	2015-10-01		2014-10-09		2016-02-02	Carl T. Hayden Medical Research Foundation, Phoenix, Arizona, United States|Southern Arizona VA Health Care System, Tucson, Arizona, United States|Miami VA, Miami, Florida, United States|South Shore Hospital, Weymouth, Massachusetts, United States		https://ClinicalTrials.gov/show/NCT02260609	AL	hACM		Grafix®Core	topical, diabetic foot, Local	CryoP							n.s.
	77	72	77	https://ClinicalTrials.gov/show/NCT02218437	NCT02218437	Treatment Protocol of Child SAA With the Injection of Mesenchymal Stem Cellsï¼ˆUmbilical Cord Derivedï¼‰	MSC-SAA	Unknown status	No Results Available	Complications of Organ Transplant Stem Cells Umbilical Cord	3	3	D61	Other	Lennart	NICOLA	Drug: MSC+ATG	The response and complete remission rate with different doses of Umbilical Cord Derived MSC to treat child with SAA|The relapse rate with different doses of MSC to treat child with SAA	Chinese Academy of Medical Sciences	All	1 Month to 18 Years Â (Child, Adult)	Phase 4	20	Other	Interventional	Allocation: N/A|Intervention Model: Single Group Assignment|Masking: None (Open Label)|Primary Purpose: Treatment	MSC-2014-SAA-1|H0806-MSC-2014	2013-10-01	2015-10-01	2015-10-01	2014-08-18		2014-08-18	Institute of Hematology and Blood Diseases Hospital Chinese Academy of Medical Sciences and Peking Union Medical College, Tianjin, China		https://ClinicalTrials.gov/show/NCT02218437	AL	hUC-MSC			none stated, intravenous?, systemic	cell isolation, expansion	0.5-1E+06; 1E+07	1	1	1			3
	78	92	78	https://ClinicalTrials.gov/show/NCT04433104	NCT04433104	Umbilical Cord Mesenchymal Stem Cells Transplantation in the Treatment of Chronic Obstructive Pulmonary Disease		Recruiting	No Results Available	COPD	10	10	J44	Other	Lennart	NICOLA	Biological: Umbilical Cord Mesenchymal Stem Cells transplantation|Drug: drug therapy according to Vietnamese MOHS procedure	Adverse events and serious adverse events|FEV1|mMRC|Quality of Life (CAT/SGRQ)|Chest CT	Vinmec Research Institute of Stem Cell and Gene Technology	All	40 Years and older Â (Adult, Older Adult)	Phase 1|Phase 2	40	Other	Interventional	Allocation: Randomized|Intervention Model: Parallel Assignment|Masking: Single (Participant)|Primary Purpose: Treatment	VinmecISC1916	2020-06-09	2020-11-30	2022-02-25	2020-06-16		2020-06-16	Vinmec International Hospital Times City, HÃ Ná»™i, Hanoi, Vietnam		https://ClinicalTrials.gov/show/NCT04433104	AL	hUC-MSC			intravenous, systemic	cell isolation, expansion	1000000		1				2
	79	965	79	https://ClinicalTrials.gov/show/NCT02746848	NCT02746848	Utilization of Amniotic Membrane Extract Eye Drop (AMEED) on Human Corneal Healing		Completed	No Results Available	Cornea Injury	19	19	S05.8	Ophtalmic	Lennart	NICOLA	Biological: Amniotic Membrane Extract Eye Drop	corneal defect size|Eye Discharge|pain	Royan Institute	All	20 Years to 60 Years Â (Adult)	Phase 1|Phase 2	20	Other	Interventional	Allocation: N/A|Intervention Model: Single Group Assignment|Masking: None (Open Label)|Primary Purpose: Treatment	Royan-Eye-003	2014-06-01	2015-05-01	2015-11-01	2016-04-21		2016-04-21			https://ClinicalTrials.gov/show/NCT02746848	AL	AMEED			topical, cornea, local	Extraction							n.a.
	80	707	80	https://ClinicalTrials.gov/show/NCT03500796	NCT03500796	Combined Amniotic Membrane and Platelet Rich Plasma Clot for Management of Central Corneal Perforation		Unknown status	No Results Available	Corneal Perforation	19	19	H16.0	Ophtalmic	Lennart	NICOLA	Procedure: Platelet rich plasma clot implantation|Procedure: Wound closure with amniotic membrane	Closure of the corneal wound	Minia University	All	Child, Adult, Older Adult	Not Applicable	6	Other	Interventional	Allocation: N/A|Intervention Model: Single Group Assignment|Masking: None (Open Label)|Primary Purpose: Treatment	56-2/2018	2018-04-01	2018-06-01	2018-09-01	2018-04-18		2018-04-18			https://ClinicalTrials.gov/show/NCT03500796	AL	hAM	Gel: PRP		topical, cornea, wound closure, Local	not stated						1 patch	1
	81	274	1	https://ClinicalTrials.gov/show/NCT04288102	NCT04288102	Treatment With Human Umbilical Cord-derived Mesenchymal Stem Cells for Severe Corona Virus Disease 2019 (COVID-19)		Completed	No Results Available	Corona Virus Disease 2019(COVID-19)	22	22	U07.1	Other	Marcin	NICOLA	Biological: UC-MSCs|Biological: Saline containing 1% Human serum albuminï¼ˆsolution without UC-MSCsï¼‰	Change in lesion proportion (%) of full lung volume from baseline to day 28.|Change in lesion proportion (%) of full lung volume from baseline to day 10 and 90|Change in consolidation lesion proportion (%) of full lung volume from baseline to day 10, 28 and 90.|Change in ground-glass lesion proportion (%) of full lung volume from baseline to day 10, 28 and 90.|Pulmonary fibrosis - related morphol…	Beijing 302 Hospital|Huoshenshan Hospital|Maternal and Child Health Hospital of Hubei Province|General Hospital of Central Theater Command, Wuhan, China|VCANBIO CELL & GENE ENGINEERING CORP.,LTD, China	All	18 Years to 75 Years Â (Adult, Older Adult)	Phase 2	100	Other	Interventional	Allocation: Randomized|Intervention Model: Parallel Assignment|Masking: Quadruple (Participant, Care Provider, Investigator, Outcomes Assessor)|Primary Purpose: Treatment	2020-013-D	2020-03-05	2020-05-12	2020-07-09	2020-02-28		2020-08-19	General Hospital of Central Theater Command, Wuhan, Hubei, China|Maternal and Child Hospital of Hubei Province, Wuhan, Hubei, China|Wuhan Huoshenshan Hospital, Wuhan, Hubei, China		https://ClinicalTrials.gov/show/NCT04288102	AL	hUC-MSC			intravenous, systemic	not stated	40000000			1			3
	82	620	2	https://ClinicalTrials.gov/show/NCT04437823	NCT04437823	Efficacy of Intravenous Infusions of Stem Cells in the Treatment of COVID-19 Patients		Recruiting	No Results Available	Corona Virus Infection	22	22	U07.1	Other	Marcin	NICOLA	Biological: Intravenous Infusions of Stem Cells	Safety and efficacy assessment of infusion associated adverse events|Chest Radiograph or Chest CT Scan|COVID-19 Quantitative Real Time PCR|Sequential Organ Failure Assessment (SOFA) Score|Rate of mortality|Clinical Respiratory Changes	Jinnah Hospital|Johns Hopkins University	All	30 Years to 70 Years Â (Adult, Older Adult)	Phase 2	20	Other	Interventional	Allocation: Randomized|Intervention Model: Parallel Assignment|Masking: None (Open Label)|Primary Purpose: Treatment	JB&RSC-01	2020-06-01	2021-05-31	2021-06-30	2020-06-18		2020-06-18	Jinnah Hospital, Lahore, Punjab, Pakistan		https://ClinicalTrials.gov/show/NCT04437823	AL	hUC-MSC			intravenous, systemic	not stated	500000	1					3
	83	340	3	https://ClinicalTrials.gov/show/NCT04355728	NCT04355728	Use of UC-MSCs for COVID-19 Patients		Active, not recruiting	No Results Available	Corona Virus Infection|ARDS|ARDS, Human|Acute Respiratory Distress Syndrome|COVID-19	22	22	U07.1	Other	Marcin	NICOLA	Biological: Umbilical Cord Mesenchymal Stem Cells + Heparin along with best supportive care.|Other: Vehicle + Heparin along with best supportive care	Incidence of pre-specified infusion associated adverse events|Incidence of Severe Adverse Events|Survival rate after 90 days post first infusion|Ventilator-Free Days|Change in Oxygenation Index (OI)|Plat-PEEP|Sequential Organ Failure Assessment (SOFA) Scores|Small Identification Test (SIT) scores|Troponin I levels|C-Reactive Protein levels|Arachidonic Acid (AA)/Eicosapentaenoic Acid (EPA) Ratio|D…	Camillo Ricordi|University of Miami	All	18 Years and older Â (Adult, Older Adult)	Phase 1|Phase 2	24	Other	Interventional	Allocation: Randomized|Intervention Model: Parallel Assignment|Masking: Triple (Participant, Care Provider, Investigator)|Primary Purpose: Treatment	20200671	2020-04-25	2020-10-25	2020-12-31	2020-04-21		2020-08-14	Diabetes Research Institute, University of Miami Miller School of Medicine, Miami, Florida, United States		https://ClinicalTrials.gov/show/NCT04355728	AL	hUC-MSC			intravenous, systemic	not stated	100000000				1		2
	84	935	4	https://ClinicalTrials.gov/show/NCT04384445	NCT04384445	Zofin (Organicell Flow) for Patients With COVID-19		Recruiting	No Results Available	Corona Virus Infection|COVID-19|SARS|Acute Respiratory Distress Syndrome	22	22	U07.1	Other	Marcin	NICOLA	Biological: Zofin|Other: Placebo	Incidence of any infusion associated adverse events|Incidence of Severe Adverse Events|All Cause Mortality|Survival Rate|Cytokine Levels|D-dimer Levels|C-reactive protein Levels|Quantification of the COVID-19|Improved Organ Failure|Chest Imaging Changes	Organicell Regenerative Medicine	All	18 Years and older Â (Adult, Older Adult)	Phase 1|Phase 2	20	Industry	Interventional	Allocation: Randomized|Intervention Model: Parallel Assignment|Masking: Double (Participant, Investigator)|Primary Purpose: Treatment	19881	2020-09-08	2020-10-31	2020-12-31	2020-05-12		2020-09-29	Larkin Community Hospital, South Miami, Florida, United States		https://ClinicalTrials.gov/show/NCT04384445	AL	hAF		Zofin	intravenous, systemic	minimally manipulated						200000000000 particles	3
	85	788	5	https://ClinicalTrials.gov/show/NCT04551456	NCT04551456	WJMSCs Anti-inflammatory Therapy in Coronary Artery Disease	WANICHD	Not yet recruiting	No Results Available	Coronary Artery Disease	9	9	I25	Other	Marcin	NICOLA	Biological: Intravenous infusion human umbilical Wharton's jelly-derived mesenchymal stem Cell or placebo PBS	The primary end point was checking incidence of adverse events (AEs) within 12 months,|The secondary end point was measuring low attenuation plaque volume LAPV|The secondary end point was efficacy 2	Navy General Hospital, Beijing|Chinese PLA General Hospital|Peking University Third Hospital|Peking Union Medical College Hospital|Xijing Hospital	All	18 Years and older Â (Adult, Older Adult)	Phase 2	300	Other	Interventional	Allocation: Randomized|Intervention Model: Parallel Assignment|Masking: Double (Participant, Investigator)|Primary Purpose: Treatment	NavyGHB-007	2020-11-30	2021-12-30	2022-12-30	2020-09-16		2020-09-16			https://ClinicalTrials.gov/show/NCT04551456	AL	hUC-WJ-MSC			intravenous, systemic	not stated	1000000		1				1 3
	86	36	7	https://ClinicalTrials.gov/show/NCT04366271	NCT04366271	Clinical Trial of Allogeneic Mesenchymal Cells From Umbilical Cord Tissue in Patients With COVID-19	MESCEL-COVID19	Recruiting	No Results Available	COVID	22	22	U07.1	Other	Marcin	NICOLA	Biological: Mesenchymal cells|Drug: Standard of care	Mortality due to lung involvement due to SARS-CoV-2 virus infection at 28 days of treatment|Mortality due to lung involvement due to SARS-CoV-2 virus infection at 14 days of treatment|Mortality from any cause at 28 days|Days without mechanical respirator and without vasopressor treatment for 28 days|Patients alive without mechanical ventilation and without vasopressors on day 28|Patients alive an…	Hospital Infantil Universitario NiÃ±o JesÃºs, Madrid, Spain|Apices Soluciones S.L.	All	40 Years to 80 Years Â (Adult, Older Adult)	Phase 2	106	Other|Industry	Interventional	Allocation: Randomized|Intervention Model: Parallel Assignment|Masking: None (Open Label)|Primary Purpose: Treatment	MESCEL-COVID19|2020-001450-22	2020-05-07	2020-07-31	2021-05-31	2020-04-28		2020-05-11	Hospital Universitario de Getafe, Getafe, Madrid, Spain|Hospital Universitario de Cruces, Barakaldo, Spain|Hospital Universitario de La Princesa, Madrid, Spain|Hospital Infantil Universitario NiÃ±o Jesus, Madrid, Spain|Hospital RamÃ³n Y Cajal, Madrid, Spain|Complejo Universitario La Paz, Madrid, Spain		https://ClinicalTrials.gov/show/NCT04366271	AL	hUC-MSC			intravenous, systemic	not stated							1
	87	1062	8	https://ClinicalTrials.gov/show/NCT04389450	NCT04389450	Double-Blind, Multicenter, Study to Evaluate the Efficacy of PLX PAD for the Treatment of COVID-19		Recruiting	No Results Available	COVID|ARDS	22	22	U07.1	Other	Marcin	NICOLA	Biological: PLX-PAD|Biological: Placebo	Number of ventilator free days|All-cause mortality|Duration of mechanical ventilation	Pluristem Ltd.	All	40 Years to 80 Years Â (Adult, Older Adult)	Phase 2	140	Industry	Interventional	Allocation: Randomized|Intervention Model: Parallel Assignment|Masking: Quadruple (Participant, Care Provider, Investigator, Outcomes Assessor)|Primary Purpose: Treatment	PLX-COV-01	2020-08-01	2020-12-01	2021-12-01	2020-05-15		2020-08-25	University of California Irvine, Irvine, California, United States|University Of California Davis,4860 Y Street, Sacramento, California, United States|Holy Medical Center, Teaneck, New Jersey, United States|Montefiore Medical Center, New York, New York, United States|Maimonides Medical Center, New York, New York, United States|Mercy Medical Center, New York, New York, United States|Thomas Jeffers…		https://ClinicalTrials.gov/show/NCT04389450	AL	hPMSC		PLX-PAD	intramuscular, local	not stated							1 2
	88	323	9	https://ClinicalTrials.gov/show/NCT04457609	NCT04457609	Administration of Allogenic UC-MSCs as Adjuvant Therapy for Critically-Ill COVID-19 Patients		Recruiting	No Results Available	COVID|Pulmonary Infection|Sars-CoV2	22	22	U07.1	Other	Marcin	NICOLA	Drug: Oseltamivir|Drug: Azithromycin|Biological: Umbilical Cord Mesenchymal Stem Cells	Clinical improvement: Presence of dyspnea|Clinical improvement: presence of sputum|Clinical improvement: fever|Clinical improvement: ventilation status|Clinical improvement: blood pressure|Clinical improvement: heart rate|Clinical improvement: respiratory rate|Clinical improvement: oxygen saturation|General laboratory outcome from leukocyte level|General laboratory outcome from lymphocytes level|…	Indonesia University	All	18 Years to 95 Years Â (Adult, Older Adult)	Phase 1	40	Other	Interventional	Allocation: Randomized|Intervention Model: Parallel Assignment|Masking: Triple (Participant, Investigator, Outcomes Assessor)|Primary Purpose: Treatment	ISMMSCCOVID19	2020-07-01	2020-08-01	2020-09-01	2020-07-07		2020-07-07	Cipto Mangunkusumo General Hospital, Jakarta Pusat, DKI Jakarta, Indonesia|Persahabatan General Hospital, Jakarta, DKI Jakarta, Indonesia|Sulianti Saroso Center for Infectious Disease, Jakarta, DKI Jakarta, Indonesia|Universitas Indonesia Hospital, Depok, West Java, Indonesia		https://ClinicalTrials.gov/show/NCT04457609	AL	hUC-MSC			intravenous, systemic	not stated	1000000		1				1
	89	389	10	https://ClinicalTrials.gov/show/NCT04429763	NCT04429763	Safety and Efficacy of Mesenchymal Stem Cells in the Management of Severe COVID-19 Pneumonia	CELMA	Not yet recruiting	No Results Available	COVID-19	22	22	U07.1	Other	Marcin	NICOLA	Biological: Umbilical cord derived mesenchymal stem cells|Biological: Placebo	Clinical deterioration or death	Trustem|FundaciÃ³n Universitaria de Ciencias de la Salud|Hospital de San Jose|Hospital Infantil Universitario de San Jose	All	18 Years to 79 Years Â (Adult, Older Adult)	Phase 2	30	Industry|Other	Interventional	Allocation: Randomized|Intervention Model: Parallel Assignment|Masking: Triple (Participant, Care Provider, Investigator)|Primary Purpose: Treatment	202001	2020-07-01	2020-09-01	2020-11-01	2020-06-12		2020-06-12			https://ClinicalTrials.gov/show/NCT04429763	AL	hUC-MSC			intravenous, systemic	not stated	1000000		1				1
	90	168	13	https://ClinicalTrials.gov/show/NCT04461925	NCT04461925	Treatment of Coronavirus COVID-19 Pneumonia (Pathogen SARS-CoV-2) With Cryopreserved Allogeneic P_MMSCs and UC-MMSCs		Recruiting	No Results Available	COVID-19 Pneumonia	22	22	U07.1	Other	Marcin	NICOLA	Procedure: Placenta-Derived MMSCs; Cryopreserved Placenta-Derived Multipotent Mesenchymal Stromal Cells|Drug: Antibiotics|Drug: Hormones|Drug: Anticoagulant Therapy|Device: Ðžxygen therapy	Changes of oxygenation index PaO2/FiO2, most conveniently the P/F ratio.|Changes in length of hospital stay|Changes in mortality rate|Changes of Ð¡-reactive protein (CRP, mg/L)|Evaluation of Pneumonia Improvement|Duration of respiratory symptoms (difficulty breathing, dry cough, fever, etc.)|Peripheral blood count recovery time	Institute of Cell Therapy|Kyiv City Clinical Hospital # 4	All	18 Years to 75 Years Â (Adult, Older Adult)	Phase 1|Phase 2	30	Industry|Other	Interventional	Allocation: Non-Randomized|Intervention Model: Parallel Assignment|Masking: None (Open Label)|Primary Purpose: Treatment	#4/24.04.2020	2020-05-02	2021-05-02	2021-12-01	2020-07-08		2020-07-08	Institute of Cell Therapy, Kyiv, Ukraine		https://ClinicalTrials.gov/show/NCT04461925	AL	hUC-MSC ; hPMSC			intravenous, systemic	CryoP	1000000		1				3
	91	804	14	https://ClinicalTrials.gov/show/NCT04371601	NCT04371601	Safety and Effectiveness of Mesenchymal Stem Cells in the Treatment of Pneumonia of Coronavirus Disease 2019		Active, not recruiting	No Results Available	COVID-19 Pneumonia	22	22	U07.1	Other	Marcin	NICOLA	Drug: Oseltamivir|Drug: hormones|Device: oxygen therapy|Procedure: mesenchymal stem cells	Changes of oxygenation index (PaO2/FiO2) ,blood gas test|Detection of TNF-Î± levels, IL-10 levels|Detection of immune cells that secret cytokines, including CXCR3+, CD4+, CD8+, NK+ cells, and regulatory T cells (CD4 + CD25 + FOXP3 + Treg cells).|Changes of c-reactive protein and calcitonin	Fuzhou General Hospital	All	18 Years to 70 Years Â (Adult, Older Adult)	Early Phase 1	60	Other	Interventional	Allocation: Randomized|Intervention Model: Parallel Assignment|Masking: None (Open Label)|Primary Purpose: Treatment	MSC-CoViD-2020	2020-03-01	2021-12-31	2022-12-31	2020-05-01		2020-05-01	Fuzhou General Hospital, Fuzhou, Fujian, China		https://ClinicalTrials.gov/show/NCT04371601	AL	hUC-MSC			intravenous, systemic	not stated	1000000		1				4
	92	187	16	https://ClinicalTrials.gov/show/NCT04490486	NCT04490486	Umbilical Cord Tissue (UC) Derived Mesenchymal Stem Cells (MSCs) Versus Placebo to Treat Acute Pulmonary Inflammation Due to COVID-19	COVID-19	Not yet recruiting	No Results Available	COVID-19|Acute Respiratory Distress Syndrome|Corona Virus Infection	22	22	U07.1	Other	Marcin	NICOLA	Biological: UCMSCs|Other: Placebo	Percent of participants with treatment related Serious Adverse Events (SAE)|Change in inflammatory marker levels|Change in systemic inflammatory marker levels|COVID-19 Viral Load|Change in SOFA score|Change in electrolytes levels|Change in LDH levels|Number of subjects discharged from the ICU|Percentage of participants with less requirement for vasoactive agents|Rate of Mortality|Percentage of pa…	Joshua M Hare|University of Miami	All	18 Years and older Â (Adult, Older Adult)	Phase 1	21	Other	Interventional	Allocation: Randomized|Intervention Model: Parallel Assignment|Masking: Double (Participant, Investigator)|Primary Purpose: Treatment	20200575	2021-03-01	2024-06-01	2024-06-01	2020-07-29		2020-09-09	University of Miami, Miami, Florida, United States		https://ClinicalTrials.gov/show/NCT04490486	AL	hUC-MSC			intravenous, systemic	not stated	100000000				1		2
	93	499	17	https://ClinicalTrials.gov/show/NCT04452097	NCT04452097	Use of hUC-MSC Product (BX-U001) for the Treatment of COVID-19 With ARDS		Not yet recruiting	No Results Available	COVID-19|ARDS|Acute Respiratory Distress Syndrome	22	22	U07.1	Other	Marcin	NICOLA	Biological: Human umbilical cord mesenchymal stem cells + best supportive care	Incidence of infusion-related adverse events|Incidence of any treatment-emergent adverse events (TEAEs) and treatment emergent serious adverse events (TESAEs)|Selection of an appropriate dose of the hUC-MSC product for the following Phase 2 study	Baylx Inc.	All	18 Years to 80 Years Â (Adult, Older Adult)	Phase 1	9	Industry	Interventional	Allocation: Non-Randomized|Intervention Model: Sequential Assignment|Masking: None (Open Label)|Primary Purpose: Treatment	BXU001-COVID19	2020-12-01	2021-04-30	2021-06-30	2020-06-30		2020-09-22			https://ClinicalTrials.gov/show/NCT04452097	AL	hUC-MSC		BX-U001	intravenous, systemic	not stated	5E+05; 1E+06; 1,5E+06	1	1				1
	94	50	18	https://ClinicalTrials.gov/show/NCT04494386	NCT04494386	Umbilical Cord Lining Stem Cells (ULSC) in Patients With COVID-19 ARDS	ULSC	Recruiting	No Results Available	Covid19|Corona Virus Infection|SARS-CoV Infection|ARDS|Coronavirus	22	22	U07.1	Other	Marcin	NICOLA	Biological: Umbilical Cord Lining Stem Cells (ULSC)|Other: Placebo (carrier control)	Incidence of Dose Limiting Toxicity (DLT)|Incidence of Dose Limiting Toxicity (DLT), suspected adverse reaction (SAR), or serious adverse event (SAE)|Treatment-emergent adverse events (AE) and serious adverse events (SAE)|Levels of COVID-19 related ARDS as defined by the Berlin Definition of ARDS|Changes from baseline pulse oximetric saturation SpO2/FiO2 ratio or arterial oxygen pressure pAO2/FiO…	Restem, LLC.	All	18 Years and older Â (Adult, Older Adult)	Phase 1|Phase 2	60	Industry	Interventional	Allocation: Randomized|Intervention Model: Parallel Assignment|Masking: Triple (Participant, Care Provider, Investigator)|Primary Purpose: Treatment	ULSC-CV-01	2020-07-23	2020-10-30	2021-11-30	2020-07-31		2020-08-13	Sanford Research, Sioux Falls, South Dakota, United States		https://ClinicalTrials.gov/show/NCT04494386	AL	hUC-MSC			intravenous, systemic	not stated	100000000				1		1 2
	95	830	19	https://ClinicalTrials.gov/show/NCT04573270	NCT04573270	Mesenchymal Stem Cells for the Treatment of COVID-19		Completed	No Results Available	Covid19|Prophylaxis	22	22	U07.1	Other	Marcin	NICOLA	Biological: PrimePro|Other: Placebo	Survival Rates|Contraction Rates	Thomas Advanced Medical LLC|HeartStem Institute	All	18 Years and older Â (Adult, Older Adult)	Phase 1	40	Industry|Other	Interventional	Allocation: Randomized|Intervention Model: Single Group Assignment|Masking: Triple (Participant, Care Provider, Investigator)|Primary Purpose: Treatment	Pro00043080	2020-04-24	2020-08-20	2020-09-01	2020-10-02		2020-10-02	Southern California Hospital at Culver City / Southern California Hospital at Hollywood, Culver City, California, United States		https://ClinicalTrials.gov/show/NCT04573270	AL	hUC-MSC		PrimePro	intravenous, systemic	not stated							1
	96	285	20	https://ClinicalTrials.gov/show/NCT03994666	NCT03994666	Cell Therapy in Critical Limb Ischemia	CLI	Not yet recruiting	No Results Available	Critical Limb Ischemia	13	13	M62	Other	Marcin	NICOLA	Biological: allogeneic umbilical cord-derived mesenchymal stem cells|Biological: Placebo (NaCl)	Incidence of treatment - emergent adverse events|Transcutaneous oxygen pressure	CHU de Reims	All	18 Years and older Â (Adult, Older Adult)	Phase 2	30	Other	Interventional	Allocation: Randomized|Intervention Model: Parallel Assignment|Masking: None (Open Label)|Primary Purpose: Treatment	PO19059	2019-09-01	2020-12-01	2021-12-01	2019-06-21		2019-06-21	Damien JOLLY, Reims, France		https://ClinicalTrials.gov/show/NCT03994666	AL	hUC-MSC		HB-MSC1	intramuscular, local	not stated	6E+07, 1,20E+08			1	1		1
	97	388	22	https://ClinicalTrials.gov/show/NCT02445547	NCT02445547	Umbilical Cord Mesenchymal Stem Cell Treatment for Crohn's Disease		Completed	No Results Available	Crohn Disease	11	11	K50	Other	Marcin	NICOLA	Other: UC-MSCs by peripheral intravenous infusion|Drug: received hormone maintenance therapy	Crohn's disease activity index|Harvey-Bradshaw index|Corticosteroid dosage	Fuzhou General Hospital|Shaanxi Provincial People's Hospital	All	18 Years to 70 Years Â (Adult, Older Adult)	Phase 1|Phase 2	82	Other	Interventional	Allocation: Randomized|Intervention Model: Parallel Assignment|Masking: None (Open Label)|Primary Purpose: Treatment	UCMSC-CD	2012-06-01	2015-06-01		2015-05-15		2017-01-18	Shaanxi Provincial People's Hospital, Xi Ail, Shaanxi, China		https://ClinicalTrials.gov/show/NCT02445547	AL	hUC-MSC			intravenous, systemic	not stated							n.s.
	98	260	23	https://ClinicalTrials.gov/show/NCT01769755	NCT01769755	A Randomized, Double-Blind, Placebo-Controlled Dose-Escalation Study to Determine the Safety and Efficacy of Intravenous Infusion of Human Placenta-Derived Cells (PDA001) for the Treatment of Crohn's Disease		Completed	No Results Available	Crohns Disease	11	11	K50	Other	Marcin	MARTA	Biological: PDA001|Drug: Vehicle Controlled Placebo	Adverse Events|Clinical Response|Clinical Remission	Celularity Incorporated	All	18 Years to 75 Years Â (Adult, Older Adult)	Phase 1	14	Industry	Interventional	Allocation: Randomized|Intervention Model: Parallel Assignment|Masking: Quadruple (Participant, Care Provider, Investigator, Outcomes Assessor)|Primary Purpose: Treatment	CCT-PDA001-CD-003	2013-03-01	2014-11-01	2014-11-01	2013-01-17		2018-03-01	Cedars Sinai Medical Center, Inflammatory Bowel Disease Center, Los Angeles, California, United States|University of Colorado Health Science Center, Denver, Colorado, United States|University of Florida, Gainesville, Florida, United States|University of Miami School of Medicine, Miami, Florida, United States|Rochester General Hospital, Rochester, New York, United States|University of Cincinnati M…		https://ClinicalTrials.gov/show/NCT01769755	AL	hPC		cenplacel-L (PDA-001)	intravenous, systemic	not stated							5
	99	257	27	https://ClinicalTrials.gov/show/NCT02786017	NCT02786017	Injectable Collagen Scaffoldâ„¢ Combined With HUC-MSCs Transplantation for Patients With Decompensated Cirrhosis		Recruiting	No Results Available	Decompensated Cirrhosis	11	11	K74	Other	Marcin	MARTA	Biological: Conventional therapy|Biological: Injectable Collagen Scaffold + HUC-MSCs	Improvement of liver function measured by change in the model for end-stage liver disease (MELD) score|Improvement of liver function measured by change in Child-Pugh score|Change in clinical laboratory parameters of liver function|30-Day Survival|Change in the size of liver and spleen and inner diameter of spleen portal venous	Chinese Academy of Sciences|The Affiliated Nanjing Drum Tower Hospital of Nanjing University Medical School	All	18 Years and older Â (Adult, Older Adult)	Phase 1|Phase 2	40	Other	Interventional	Allocation: Randomized|Intervention Model: Parallel Assignment|Masking: Double (Participant, Outcomes Assessor)|Primary Purpose: Treatment	CAS-XDA-DC/IGDB	2016-05-01	2020-12-01	2020-12-01	2016-05-30		2020-01-13	The Affiliated Nanjing Drum Tower Hospital of Nanjing University Medical School, Nanjing, Jiangsu, China		https://ClinicalTrials.gov/show/NCT02786017	AL	hUC-MSC	Gel: injectable collagen		intrahepatic, local	not stated	500000000				1		1
	100	70	28	https://ClinicalTrials.gov/show/NCT03529136	NCT03529136	Clinical Trial of Umbilical Cord Mesenchymal Stem Cell Transfusion in Decompensated Liver Cirrhosis		Unknown status	No Results Available	Decompensated Liver Cirrhosis	11	11	K74	Other	Marcin	MARTA	Biological: UC-MSC	overall survival	Shandong Qilu Stem Cells Engineering Co., Ltd.|Shanghai Public Health Clinical Center|First Affiliated Hospital of Fujian Medical University|Yantai Hospital for Infectious Diseases|The Second Affiliated Hospital of Chongqing Medical University|Jinan Hospital for Infectious Diseases	All	18 Years to 65 Years Â (Adult, Older Adult)	Phase 2	252	Industry|Other	Interventional	Allocation: Non-Randomized|Intervention Model: Parallel Assignment|Masking: None (Open Label)|Primary Purpose: Treatment	CTR1800015304	2018-06-01	2019-12-31	2020-04-30	2018-05-18		2018-05-18			https://ClinicalTrials.gov/show/NCT03529136	AL	hUC-MSC			intravenous, systemic	not stated	1500000		1				4
	101	543	29	https://ClinicalTrials.gov/show/NCT03945487	NCT03945487	Mesenchymal Stem Cells Treatment for Decompensated Liver Cirrhosis		Recruiting	No Results Available	Decompensated Liver Cirrhosis	11	11	K74	Other	Marcin	MARTA	Biological: umbilical cord-derived mesenchymal stem cell|Other: Comprehensive treatment	Liver function|The incidence of serious complications|The incidence of adverse events|Disease-free survival time|Incidence of hepatocellular carcinoma (HCC) events	Beijing 302 Hospital	All	18 Years to 69 Years Â (Adult, Older Adult)	Phase 2	200	Other	Interventional	Allocation: Randomized|Intervention Model: Parallel Assignment|Masking: None (Open Label)|Primary Purpose: Treatment	Beijing302-011	2019-05-20	2021-12-30	2023-12-30	2019-05-10		2019-05-10	Beijing 302 Hospital, Beijing, China		https://ClinicalTrials.gov/show/NCT03945487	AL	hUC-MSC			intravenous, systemic	not stated	1000000		1				3
	102	108	32	https://ClinicalTrials.gov/show/NCT02379689	NCT02379689	Efficacy of Intradiscal Injection of Viable Placental Tissue Extract in Subjects With One or Two Level, Symptomatic Lumbar Intervertebral Disc Degeneration		Unknown status	No Results Available	Degenerative Disc Disease|Pain	13	13	M51	Other	Marcin	MARTA	Drug: Injectable placental tissue extract called BioDGenesis (Active Product)|Drug: Placebo	â€¢ To evaluate the effect on change from baseline compared to Tissue Suspension Solution of intradiscal placental extract (IPE) on lower back pain (VAS).|â€¢ To evaluate the effect on change from baseline compared to Tissue Suspension Solution of intradiscal placental extract on disability (ODI).|â€¢ To evaluate the effect on change from baseline compared to Tissue Suspension Solution of intradi…	Semmes-Murphey Foundation	All	Child, Adult, Older Adult	Not Applicable	30	Other	Interventional	Allocation: Randomized|Intervention Model: Crossover Assignment|Masking: Double (Participant, Investigator)|Primary Purpose: Treatment	Parker 1001	2014-12-01	2016-12-01		2015-03-05		2015-11-17	Western Institutional Review BoardÂ® (WIRBÂ®), Puyallup, Washington, Washington, United States		https://ClinicalTrials.gov/show/NCT02379689	AL	hP		BioDGenesis	intradisc, local	not stated							n.s.
	103	744	33	https://ClinicalTrials.gov/show/NCT02808234	NCT02808234	Study of Nucel for One and Two Level Lumbar Interbody Fusion		Recruiting	No Results Available	Degenerative Disc Disease|Spondylolisthesis|Spondylosis	13	13	M43	Orthopedic	Marcin	MARTA	Procedure: One or two level lumbar interbody fusion surgery|Other: Nucel	Fusion rate using non-contrast CT of the lumbar spine	NuTech Medical, Inc|Organogenesis	All	18 Years to 75 Years Â (Adult, Older Adult)	Not Applicable	200	Industry	Interventional	Allocation: N/A|Intervention Model: Single Group Assignment|Masking: None (Open Label)|Primary Purpose: Treatment	Nucel-2015-03	2015-12-01	2022-12-01	2022-12-01	2016-06-21		2020-01-14	Florida Orthopaedic Insitute, Tampa, Florida, United States|Spine Institute of Louisiana, Shreveport, Louisiana, United States|Carolina Neurosurgery & Spine, Charlotte, North Carolina, United States		https://ClinicalTrials.gov/show/NCT02808234	AL	hAM ; hAFC		Nucel®	intradisc, local	not stated							1
	104	599	43	https://ClinicalTrials.gov/show/NCT04061746	NCT04061746	Cellular Therapy for Type 1 Diabetes Using Mesenchymal Stem Cells		Recruiting	No Results Available	Diabetes Mellitus, Type 1	4	4	E10	Other	Marcin	MARTA	Biological: Mesenchymal Stem Cells (MSCs)|Other: Placebo Infusion (Plasmalyte A with 0.5% human serum albumin)	12 month Change in C-peptide area under the curve after a 2-hour MMTT|6 Month Change in C-Peptide area under the curve after a 2-hour MMTT|6 Month peak C-peptide after a 2-hour MMTT|1 year peak C-peptide after a 2-hour MMTT|Change in 24-hour insulin dose per kilogram between baseline and 1 year measurements	Medical University of South Carolina|National Institute of Diabetes and Digestive and Kidney Diseases (NIDDK)	All	12 Years to 30 Years Â (Child, Adult)	Phase 1	50	Other|NIH	Interventional	Allocation: Randomized|Intervention Model: Parallel Assignment|Masking: Quadruple (Participant, Care Provider, Investigator, Outcomes Assessor)|Primary Purpose: Treatment	00085542|R01DK118529-01A1	2020-02-13	2023-07-01	2023-07-01	2019-08-20		2020-03-02	Medical University of South Carolina, Charleston, South Carolina, United States		https://ClinicalTrials.gov/show/NCT04061746	AL	hUC-MSC			intravenous, systemic	not stated	2500000		1				1
	105	79	48	https://ClinicalTrials.gov/show/NCT02287831	NCT02287831	Umbilical Cord Mesenchymal Stem Cells Injection for Diabetes Secondary Peripheral Arterial Disease		Unknown status	No Results Available	Diabetes|Peripheral Arterial Disease	4	4	E10-E14	Other	Marcin	MARTA	Biological: umbilical cord mesenchymal stem cells	Angiographic evaluation of angiogenesis at ischemic limb|Ankle-Brachial pressure index|Walking distance|Pain|Laser Doppler evaluation of blood perfusion at ischemic limb	Institute of Hematology & Blood Diseases Hospital	All	18 Years to 75 Years Â (Adult, Older Adult)	Phase 1|Phase 2	30	Other	Interventional	Allocation: N/A|Intervention Model: Single Group Assignment|Masking: None (Open Label)|Primary Purpose: Treatment	13ZCZDSY02200	2014-02-01	2016-06-01		2014-11-11		2016-02-25			https://ClinicalTrials.gov/show/NCT02287831	AL	hUC-MSC			intramuscular, local	not stated	6,29E+07; 9,43E+07; 1,415E+08			1	1		3
	106	360	49	https://ClinicalTrials.gov/show/NCT04450693	NCT04450693	Cryopreserved Human Umbilical Cord (TTAX01) for Late Stage, Complex Non-healing Diabetic Foot Ulcers (AMBULATE DFU II)		Not yet recruiting	No Results Available	Diabetic Foot Infection|Non-healing Wound|Non-healing Diabetic Foot Ulcer	12	12	L97	Large wound	Marcin	MARTA	Biological: TTAX01|Other: Standard care	Complete wound healing|Wound durability|Limb preservation|Patient-reported mobility	Tissue Tech Inc.	All	18 Years and older Â (Adult, Older Adult)	Phase 3	220	Industry	Interventional	Allocation: Randomized|Intervention Model: Parallel Assignment|Masking: Single (Outcomes Assessor)|Primary Purpose: Treatment	TTAX01-CR005	2020-09-01	2023-04-01	2023-07-01	2020-06-29		2020-06-29			https://ClinicalTrials.gov/show/NCT04450693	AL	hUC		TTAX01	topical, diabetic foot, Local	CryoP							n.s.
	107	361	50	https://ClinicalTrials.gov/show/NCT04176120	NCT04176120	Cryopreserved Human Umbilical Cord (TTAX01) for Late Stage, Complex Non-healing Diabetic Foot Ulcers (AMBULATE DFU)		Recruiting	No Results Available	Diabetic Foot Infection|Non-healing Wound|Non-healing Diabetic Foot Ulcer	12	12	L97	Large wound	Marcin	MARTA	Biological: TTAX01|Other: Standard Care	Complete wound healing|Wound durability|Limb preservation|Patient-reported mobility	Tissue Tech Inc.	All	18 Years and older Â (Adult, Older Adult)	Phase 3	220	Industry	Interventional	Allocation: Randomized|Intervention Model: Parallel Assignment|Masking: Single (Outcomes Assessor)|Primary Purpose: Treatment	TTAX01-CR003	2020-07-01	2023-02-01	2023-04-01	2019-11-25		2020-10-01	Center for Clinical Research, Carmichael, California, United States|BayArea Foot Care, San Francisco, California, United States|UCLA Olive View, Sylmar, California, United States|University of Miami, Miami, Florida, United States|Paley Orthopedic & Spine Institute, West Palm Beach, Florida, United States|Rosalind Franklin University, North Chicago, Illinois, United States|Ochsner Medical Center, …		https://ClinicalTrials.gov/show/NCT04176120	AL	hUC		TTAX01	topical, diabetic foot, Local	CryoP							n.s.
	108	192	51	https://ClinicalTrials.gov/show/NCT04464213	NCT04464213	Human Placental Mesenchymal Stem Cells Treatment on Diabetic Foot Ulcer		Not yet recruiting	No Results Available	Diabetic Foot Ulcer	12	12	L97	Large wound	Marcin	MARTA	Other: Single dose experiments|Other: Multi-dose experiments	Rate of adverse event|Rate of serious adverse event|Rate of cure rate	Beijing Tongren Hospital	All	18 Years to 75 Years Â (Adult, Older Adult)	Phase 1	43	Other	Interventional	Allocation: Non-Randomized|Intervention Model: Single Group Assignment|Masking: None (Open Label)|Primary Purpose: Prevention	HS201901	2020-08-01	2021-08-01	2021-12-31	2020-07-09		2020-07-09			https://ClinicalTrials.gov/show/NCT04464213	AL	hPMSC			topical, diabetic foot, Local	not stated							1 6
	109	227	52	https://ClinicalTrials.gov/show/NCT02870816	NCT02870816	Prospective, Comparitive, Randomized Study of Allograft Versus Skin Substitute in Non-healing Diabetic Foot Ulcers		Unknown status	No Results Available	Diabetic Foot Ulcer	12	12	L97	Large wound	Marcin	MARTA	Procedure: Tissue Engineered Skin Substitute|Device: Offloading|Procedure: Amnionic Membrane Graft	The number of participants out of 60 with complete healing of their diabetic foot ulcers as measured by complete epithialization of the foot wound comparing the two active treatment groups|Proportion of wounds healed|Time to healing/complete closure|Cost effectiveness of each treatment modality.	Professional Education and Research Institute|Musculoskeletal Transplant Foundation	All	18 Years and older Â (Adult, Older Adult)	Not Applicable	60	Other	Interventional	Allocation: Randomized|Intervention Model: Parallel Assignment|Masking: None (Open Label)|Primary Purpose: Treatment	MTF-DFU-COMP-01	2016-08-01	2018-05-01	2018-05-01	2016-08-17		2018-01-03	Martinsville Research Institute, Martinsville, Virginia, United States|Shenandoah Lower Extremity Research Institute, Roanoke, Virginia, United States|Professional Education and Research Institute, Roanoke, Virginia, United States		https://ClinicalTrials.gov/show/NCT02870816	AL	hAM			topical, diabetic foot, Local	not stated							11
	110	352	53	https://ClinicalTrials.gov/show/NCT04104451	NCT04104451	PHASE 1, OPEN-LABEL SAFETY STUDY OF UMBILICAL CORD LINING MESENCHYMAL STEM CELLS (CORLICYTEÂ®) TO HEAL CHRONIC DIABETIC FOOT ULCERS		Recruiting	No Results Available	Diabetic Foot Ulcer	12	12	L97	Large wound	Marcin	MARTA	Drug: Corlicyte	SAE|Antibodies to HLA Class I - number and percent|Antibodies to HLA Class I - Time To Development|Increase Ulcer Size|Adverse Reaction|Suspected Adverse Reaction|Suspected Serious Adverse Reaction|Change in A1c	University of Colorado, Denver	All	18 Years and older Â (Adult, Older Adult)	Phase 1	20	Other	Interventional	Allocation: Non-Randomized|Intervention Model: Sequential Assignment|Masking: None (Open Label)|Primary Purpose: Treatment	19-1113	2019-11-12	2021-05-02	2021-08-28	2019-09-26		2020-08-06	University of Colorado Anschutz Medical Campus, Aurora, Colorado, United States		https://ClinicalTrials.gov/show/NCT04104451	AL	hUC-MSC		CORLICYTE®	topical, diabetic foot, Local	not stated							n.s.
	111	616	54	https://ClinicalTrials.gov/show/NCT03547635	NCT03547635	AMNIOEXCELÂ® Plus vs A Marketed Comparator vs SOC in the Management of Diabetic Foot Ulcers		Completed	Has Results	Diabetic Foot Ulcer	12	12	L97	Large wound	Marcin	MARTA	Other: AMNIOEXCEL Plus Amniotic Membrane|Device: A Marketed Comparator|Other: Standard of Care	The Number of Participants Meeting Criteria of Complete Wound Closure, as Assessed by the Investigator at or Before Week 12 of the Treatment Phase, Which is Confirmed Closed Two Weeks Later.	Integra LifeSciences Corporation	All	21 Years and older Â (Adult, Older Adult)	Not Applicable	116	Industry	Interventional	Allocation: Randomized|Intervention Model: Parallel Assignment|Masking: None (Open Label)|Primary Purpose: Treatment	T-AEPDFU-001	2018-05-03	2019-02-26	2019-02-26	2018-06-06	2020-07-15	2020-07-20	California 1, Fresno, California, United States|California 3, Fresno, California, United States|California 2, Los Angeles, California, United States|Georgia 1, Gainesville, Georgia, United States|Illinois 1, Springfield, Illinois, United States|New Jersey 1, Toms River, New Jersey, United States|Texas 1, San Antonio, Texas, United States	"Study Protocol", https://ClinicalTrials.gov/ProvidedDocs/35/NCT03547635/Prot_000.pdf|"Statistical Analysis Plan", https://ClinicalTrials.gov/ProvidedDocs/35/NCT03547635/SAP_001.pdf	https://ClinicalTrials.gov/show/NCT03547635	AL	hACM		AmnioExel®Plus	topical, diabetic foot, Local	not stated							n.s.
	112	500	55	https://ClinicalTrials.gov/show/NCT02707406	NCT02707406	Non-healing Diabetic Foot Ulcers (DFU) Treated With SoC With or Without NEOXÂ®CORD 1K		Completed	No Results Available	Diabetic Foot Ulcers	12	12	L97	Large wound	Marcin	MARTA	Other: NEOXÂ®CORD 1K|Other: standard of care	Incidence of adverse events collected throughout the trial compared between the two groups|Proportion of subjects in NEOXÂ® CORD 1KTM plus standard care against standard care with complete wound closure|Time in days to wound closure|Proportion of subjects with complete wound closure at each of the 12 treatment|Percent change in wound area (surface area cm2) at each visit compared to baseline (rat…	Tissue Tech Inc.	All	18 Years and older Â (Adult, Older Adult)	Not Applicable	124	Industry	Interventional	Allocation: Randomized|Intervention Model: Parallel Assignment|Masking: None (Open Label)|Primary Purpose: Treatment	NE-2011	2016-02-01	2017-04-14	2018-10-09	2016-03-14		2019-06-28	Carlsbad, California, United States|Castro Valley, California, United States|Fair Oaks, California, United States|San Francisco, California, United States|Sylmar, California, United States|Washington, District of Columbia, United States|Miami, Florida, United States|North Chicago, Illinois, United States|New Orleans, Louisiana, United States|Missoula, Montana, United States|Las Vegas, Nevada, Uni…		https://ClinicalTrials.gov/show/NCT02707406	AL	hAM ; hUC		NEOX®CORD 1K	topical, diabetic foot, Local	CryoP							10
	113	163	58	https://ClinicalTrials.gov/show/NCT02552277	NCT02552277	A Efficacy and Safety Study of Intramuscular Injection of Human Placenta-Derived Cells (PDA-002) in Subjects With Diabetic Peripheral Neuropathy		Completed	No Results Available	Diabetic Nephropathies|Peripheral Nervous System Diseases	4	4	E10-E14	Other	Marcin	MARTA	Biological: PDA-002|Drug: Placebo	Percent change in the epidermal nerve fiber density (ENFD) at 6 months, compared to baseline|Adverse Events (AEs)	Celularity Incorporated	All	18 Years and older Â (Adult, Older Adult)	Phase 2	26	Industry	Interventional	Allocation: Randomized|Intervention Model: Parallel Assignment|Masking: Quadruple (Participant, Care Provider, Investigator, Outcomes Assessor)|Primary Purpose: Treatment	CCT-PDA-002-DPN-001	2015-10-27	2017-03-07	2017-10-30	2015-09-17		2018-03-01	Collaborative Neuroscience Network, LLC- Southland Neurologic Associates - Los Alamitos, Garden Grove, California, United States|SDS Clinial Trials, Inc, Orange, California, United States|Compass Research, LLC, Orlando, Florida, United States|Infinity Clinical Research, LLC, Sunrise, Florida, United States|Beth Israel Deaconess Medical Center, Boston, Massachusetts, United States|Nerve And Muscle…		https://ClinicalTrials.gov/show/NCT02552277	AL	hPMSC		PDA-002	intramuscular, local	not stated	3E+06; 3E+07		1	1			3
	114	531	59	https://ClinicalTrials.gov/show/NCT04562025	NCT04562025	Clinical Research of UC-MSCs in the Treatment of Diabetic Nephropathy	UC-MSCs	Recruiting	No Results Available	Diabetic Nephropathy	4	4	E10-E14	Other	Marcin	MARTA	Drug: UC-MSCs|Drug: Placebo	Adverse Events|Kidney function|SF-36 (The MOS item short from health survey)|Change in HbA1c	Renmin Hospital of Wuhan University|Wuhan Hamilton Biotechnology Co., Ltd	All	30 Years to 65 Years Â (Adult, Older Adult)	Not Applicable	38	Other	Interventional	Allocation: Randomized|Intervention Model: Parallel Assignment|Masking: None (Open Label)|Primary Purpose: Treatment	20200915HMD	2020-09-25	2021-09-25	2021-12-31	2020-09-24		2020-09-24	Renmin Hospital of Wuhan university, Wuhan, Hubei China, China		https://ClinicalTrials.gov/show/NCT04562025	AL	hUC-MSC			intravenous, systemic	not stated	1000000		1				3
	115	839	61	https://ClinicalTrials.gov/show/NCT02685722	NCT02685722	UC-MSCs Gel Treatment Difficult Healing of Skin Ulcers	UC-MSCs	Completed	No Results Available	Difficult to Healing of Skin Ulcers	12	12	L97	Large wound	Marcin	MARTA	Biological: UC-MSCs Gel group|Other: Gel group	Frequency of Adverse Events|Relative Wound Area Regression of 40% or More at 6 Week	Chinese PLA General Hospital	All	17 Years to 78 Years Â (Child, Adult, Older Adult)	Phase 1	20	Other	Interventional	Allocation: Randomized|Intervention Model: Parallel Assignment|Masking: None (Open Label)|Primary Purpose: Treatment	CHIN-PLAGH-ST-008	2012-01-01	2015-12-01	2015-12-01	2016-02-19		2016-02-19	Chinese PLA General Hospital, Beijing, China		https://ClinicalTrials.gov/show/NCT02685722	AL	hUC-MSC	Gel		topical, chronic wound, Local	not stated							1 or more
	116	180	62	https://ClinicalTrials.gov/show/NCT01739777	NCT01739777	Randomized Clinical Trial of Intravenous Infusion Umbilical Cord Mesenchymal Stem Cells on Cardiopathy	RIMECARD	Completed	No Results Available	Dilated Cardiomyopathy	9	9	I42	Other	Marcin	MARTA	Biological: ucMSC|Other: Controls	â€¢ Change in global left ventricular ejection fraction|â€¢ Change in functional capacity measured in O2 consumption|â€¢ Occurrence of major adverse cardiac event|â€¢ Change in high sensitivity C-reactive protein (hs CRP)|â€¢ Reduction in level of B-type natriuretic peptide (BNP)	Universidad de los Andes, Chile	All	18 Years to 75 Years Â (Adult, Older Adult)	Phase 1|Phase 2	30	Other	Interventional	Allocation: Randomized|Intervention Model: Parallel Assignment|Masking: Triple (Participant, Care Provider, Outcomes Assessor)|Primary Purpose: Treatment	UANDES-C4C|CORFO-11IEI-9766	2012-12-01	2015-06-01	2015-06-01	2012-12-03		2015-06-04	Universidad de los Andes, Santiago de Chile, Chile		https://ClinicalTrials.gov/show/NCT01739777	AL	hUC-MSC			intravenous, systemic	not stated	1000000		1				1
	117	544	66	https://ClinicalTrials.gov/show/NCT04553432	NCT04553432	Dry Eye OmniLenz Application of Omnigen Research Study	DOORS	Recruiting	No Results Available	Dry Eye	7	7	H04	Ophthalmic	Marcin	MARTA	Device: Amniotic membrane Omnigen[TM]|Device: Bandage soft Contact Lens OmniLenz[R]	Symptoms|Change in Symptoms over time|Change in visual acuity over time|Change in tear meniscus height over time|Change in non-invasive tear breakup time over time|Change in ocular surface staining over time|Change in ocular redness over time|Health Utility	Aston University|NuVision	All	18 Years and older Â (Adult, Older Adult)	Phase 4	70	Other	Interventional	Allocation: Randomized|Intervention Model: Parallel Assignment|Masking: Double (Participant, Investigator)|Primary Purpose: Treatment	Aston1612	2020-10-05	2021-06-30	2022-07-30	2020-09-17		2020-09-18	Aston University, Birmingham, West Midlands, United Kingdom		https://ClinicalTrials.gov/show/NCT04553432	AL	hAM		Omnigen™	topical, cornea, lens, local	not stated							n.s.
	118	46	1	https://ClinicalTrials.gov/show/NCT02285673	NCT02285673	Efficacy of Umbilical Cord Mesenchymal Stem Cells in Duchenne Muscular Dystrophy		Unknown status	No Results Available	Duchenne Muscular Dystrophy	6	6	G71.0		Mariastefania	MARTA	Biological: Umbilical Cord Mesenchymal Stem Cell	Duchenne muscular dystrophy gene expression	Acibadem University	Male	7 Years to 20 Years Â (Child, Adult)	Phase 1|Phase 2	10	Other	Interventional	Allocation: Randomized|Intervention Model: Single Group Assignment|Masking: None (Open Label)|Primary Purpose: Treatment	DMD-UC-MSC-1	2013-11-01	2015-02-01	2015-11-01	2014-11-07		2014-11-07	Acibadem Labcell, Istanbul, Uskudar, Turkey		https://ClinicalTrials.gov/show/NCT02285673	AL	hUC-MSC			none stated. Either intramuscular or intravenous, local or systemic	not stated							n.s.
	119	125	2	https://ClinicalTrials.gov/show/NCT01610440	NCT01610440	Safety and Efficacy of Umbilical Cord Mesenchymal Stem Cell Therapy for Patients With Duchenne Muscular Dystrophy		Unknown status	No Results Available	Duchenne Muscular Dystrophy	6	6	G71.0		Mariastefania	MARTA	Biological: human umbilical cord mesenchymal stem cells	Activities of Daily Living(ADL)scale|Incidences of Adverse Event and Serious Adverse Event|Change from baseline in CK|Change from baseline in LDH|Change from baseline in ALT|Change from baseline in AST|Change from baseline to manual muscle test(MMT)|Change from baseline in electromyography(EMG)	Shenzhen Beike Bio-Technology Co., Ltd.|The Second Affiliated Hospital of Kunming Medical University	All	5 Years to 12 Years Â (Child)	Phase 1|Phase 2	15	Industry|Other	Interventional	Allocation: N/A|Intervention Model: Single Group Assignment|Masking: None (Open Label)|Primary Purpose: Treatment	BKCR-DMD-1(â… )	2011-10-01	2013-03-01	2013-10-01	2012-06-04		2012-11-30	The Second Affiliated Hospital of Kunming Medical College, Kunming, Yunnan, China		https://ClinicalTrials.gov/show/NCT01610440	AL	hUC-MSC			none stated. Either intramuscular or intravenous, local or systemic	not stated							n.s.
	120	469	3	https://ClinicalTrials.gov/show/NCT02484560	NCT02484560	Efficacy of Stem Cell Therapy in Ambulatory and Non-ambulatory Children With Duchenne Muscular Dystrophy - Phase 1-2		Unknown status	No Results Available	Duchenne Muscular Dystrophy	6	6	G71.0		Mariastefania	MARTA	Drug: Biological: Umbilical Cord Based Allogenic Mesenchymal Stem Cell	Degree of improvement in patients with Duchenne Muscular Dystrophy after stem cell therapy treatment administered using Northstar Ambulatory Assessment, Magnetic Resonance Imaging & Spectroscopy, muscle strength assessment equipment, and a questionnaire.	University of Gaziantep|IstÄ±nye University, Cukurova University, YÄ±ldÄ±rÄ±m BeyazÄ±t University, Gaziantep Deva Hospital, Gaziantep Public Hospital	Male	8 Years to 14 Years Â (Child)	Phase 1	10	Other	Interventional	Allocation: Randomized|Intervention Model: Single Group Assignment|Masking: None (Open Label)|Primary Purpose: Treatment	56733164/203	2015-06-01	2015-12-01	2015-12-01	2015-06-29		2015-07-01	Gaziantep University Hospital, Gaziantep, Turkey		https://ClinicalTrials.gov/show/NCT02484560	AL	hUC-MSC			none stated. Either intramuscular or intravenous, local or systemic	not stated							n.s.
	121	111	4	https://ClinicalTrials.gov/show/NCT02235844	NCT02235844	Allogeneic Human Umbilical Cord Mesenchymal Stem Cells for a Single Male Patient With Duchenne Muscular Dystrophy (DMD)		Completed	No Results Available	Duchenne's Muscular Dystrophy	6	6	G71.0		Mariastefania	MARTA	Biological: Umbilical Cord Mesenchymal Stem Cells	Adverse Events|Change from baseline of weight|Change of muscle diameter (circumferential measurements) from baseline|Change from baseline of Pulmonary Maximum Expiratory Pressure|Change from baseline of Pulmonary Forced Vital Capacity|Maximum Change from baseline of Predicted Inspiratory Pressure %|Change from baseline of Predicted Maximum Expiratory Pressure %|Change from baseline of Predicted F…	Allergy and Asthma Consultants, Wichita, Kansas|Aidan Foundation|Neil H. Riordan PhD	Male	28 Years to 31 Years Â (Adult)	Phase 1	1	Other	Interventional	Allocation: N/A|Intervention Model: Single Group Assignment|Masking: None (Open Label)|Primary Purpose: Treatment	IND 16026 DMD Single Patient	2014-09-01	2017-09-30	2017-09-30	2014-09-10		2019-09-16	Asthma and Allergy Consultants, Wichita, Kansas, United States		https://ClinicalTrials.gov/show/NCT02235844	AL	hUC-MSC			none stated. Either intramuscular or intravenous, local or systemic	not stated							n.s.
	122	270	9	https://ClinicalTrials.gov/show/NCT03059355	NCT03059355	Infusion of Umbilical Cord Versus Bone Marrow Derived Mesenchymal Stem Cells to Evaluate Cytokine Suppression.	CERES	Recruiting	No Results Available	Endothelial Dysfunction|Metabolic Syndrome|Chronic Inflammation	4	4	E88.8		Mariastefania	MARTA	Biological: UCMSCs|Biological: BMMSCs|Other: Placebo	Incidence of any treatment-emergent serious adverse events (TE-SAEs)|Change of inflammatory markers|Effect on Frailty Phenotype Score|Effect on Physical Performance through Quality of Life questionnaires|Change of Pro-inflammatory cytokines in laboratory analysis|Determine if there is an improvement in symptoms between subjects receiving umbilical cord cells versus bone marrow cells|Number of stu…	Joshua M Hare|University of Miami	All	21 Years to 95 Years Â (Adult, Older Adult)	Phase 1|Phase 2	37	Other	Interventional	Allocation: Randomized|Intervention Model: Parallel Assignment|Masking: None (Open Label)|Primary Purpose: Treatment	20170095	2018-04-12	2025-06-01	2026-06-01	2017-02-23		2020-03-04	ISCI / University of Miami Miller School of Medicine, Miami, Florida, United States		https://ClinicalTrials.gov/show/NCT03059355	AL/AU	hUC-MSC			intravenous, systemic	not stated	2E+07; 1E+08			1	1		1
	123	757	10	https://ClinicalTrials.gov/show/NCT02286427	NCT02286427	A Comparative Study of the Healing of Chronic Ulcers of Recessive Epidermolysis Bullosa : Dressing vs Amniotic Membrane	MABUL	Unknown status	No Results Available	Epidermolysis Bullosa Dystrophica, Recessive|Ulcer	17	17	Q81.2		Mariastefania	MARTA	Device: Amniotic Membrane	Percentage of ulcerated area re-epithelialised	Assistance Publique - HÃ´pitaux de Paris	All	2 Years to 60 Years Â (Child, Adult)	Phase 3	22	Other	Interventional	Allocation: Randomized|Intervention Model: Single Group Assignment|Masking: Single (Outcomes Assessor)|Primary Purpose: Treatment	P130907 - 2014-001805-42	2015-01-01	2018-01-01	2020-01-01	2014-11-07		2016-11-04	Saint-Louis Hospital, Paris, France		https://ClinicalTrials.gov/show/NCT02286427	AL	hAM			topical, chronic wound, local	not stated							n.s.
	124	328	11	https://ClinicalTrials.gov/show/NCT01908088	NCT01908088	Autologous Transplantation of Cultured Fibroblast on Amniotic Membrane in Patients With Epidermolysis Bullosa		Completed	No Results Available	Epidermolysis Bullosa With Mitten Hands	17	17	Q81.2		Mariastefania	MARTA	Biological: Cell transplantation	Pain|Infection|Bleeding|Healing|new ulceration|Range of motion	Royan Institute|Hazrat Fatemeh Hospital	All	5 Years to 25 Years Â (Child, Adult)	Phase 1	6	Other	Interventional	Allocation: N/A|Intervention Model: Single Group Assignment|Masking: None (Open Label)|Primary Purpose: Treatment	Royan-skin-003	2010-07-01	2012-09-01	2013-07-01	2013-07-25		2013-07-25	Royan Institute, Tehran, Iran, Islamic Republic of		https://ClinicalTrials.gov/show/NCT01908088	AU	hAM	Cells: cultured fibroblasts		topical, chronic wound, local	not stated							n.s.
	125	374	12	https://ClinicalTrials.gov/show/NCT03942250	NCT03942250	Uses of Irradiated Human Amniotic Membrane in the Treatment of Dystrophic Epidermolysis Bullosa Patients		Completed	No Results Available	Epidermolysis Bullosa|Chronic Skin Ulcer	17	17	Q81.2		Mariastefania	MARTA	Biological: REGE pro dressing	Lesion area|Clinical progression sings|Patient complain (upon the weekly questionnaire)	Egyptian Atomic Energy Authority	All	12 Years to 45 Years Â (Child, Adult)	Not Applicable	8	Other	Interventional	Allocation: N/A|Intervention Model: Single Group Assignment|Masking: None (Open Label)|Primary Purpose: Treatment	2222018NCRRT	2017-01-01	2017-12-01	2019-02-01	2019-05-08		2019-06-27	Amniotic tissue lab, Cairo, Egypt		https://ClinicalTrials.gov/show/NCT03942250	AL	hAM		REGE pro	topical, chronic wound, local	dried irradiated							10
	126	383	14	https://ClinicalTrials.gov/show/NCT02398370	NCT02398370	Evaluate the Safety and Feasibility of Injecting PMD-MSC Into the Penis to Treat the Symptoms of Mild to Moderate ED	PMD-MSC-ED-01	Completed	No Results Available	Erectile Dysfunction	14	14	N48.4		Mariastefania	MARTA	Biological: Placental Matrix-Derived Mesenchymal Stem Cells (PMD-MSCs)	Peak Systolic Velocity without trimix (cm/s)|End Diastolic Velocity without trimix (cm/s)	Melissa Marchand|Z Urology	Male	40 Years to 70 Years Â (Adult, Older Adult)	Phase 1	8	Other	Interventional	Allocation: N/A|Intervention Model: Single Group Assignment|Masking: None (Open Label)|Primary Purpose: Treatment	PMD-MSC-ED-01	2013-07-01	2014-12-01	2015-03-01	2015-03-25		2015-04-27	Z Urology, Coral Springs, Florida, United States		https://ClinicalTrials.gov/show/NCT02398370	AL	hPMSC			intracavernous, local	not stated						1cc	3
	127	406	16	https://ClinicalTrials.gov/show/NCT02745808	NCT02745808	Injectable Collagen Scaffoldâ„¢ Combined With HUC-MSCs for the Improvement of Erectile Function in Men With Diabetes		Recruiting	No Results Available	Erectile Dysfunction|Type 1 Diabetes Mellitus|Type 2 Diabetes Mellitus	14	14	N48.4		Mariastefania	MARTA	Biological: HUC-MSCs|Biological: Injectable Collagen Scaffold + HUC-MSCs	Safety and Tolerability assessed by Adverse Events|Improvement in IIEF-5 (International Index of Erectile Function)|Improvement in penile colour Doppler ultrasonography	Chinese Academy of Sciences|The Affiliated Nanjing Drum Tower Hospital of Nanjing University Medical School	Male	20 Years to 65 Years Â (Adult, Older Adult)	Phase 1	30	Other	Interventional	Allocation: Randomized|Intervention Model: Parallel Assignment|Masking: Single (Participant)|Primary Purpose: Treatment	CAS-XDA-DEF/IGDB	2015-09-01	2020-12-01	2020-12-01	2016-04-20		2019-01-25	The Affiliated Nanjing Drum Tower Hospital of Nanjing University Medical School, Nanjing, Jiangsu, China		https://ClinicalTrials.gov/show/NCT02745808	AL	hUC-MSC	Gel: injectable Collagen Scaffold™		intracavernous, local	not stated	15000000			1			n.s.
	128	310	17	https://ClinicalTrials.gov/show/NCT01690247	NCT01690247	Human Mesenchymal Stem Cells Induce Liver Transplant Tolerance		Unknown status	No Results Available	Evidence of Liver Transplantation	20	20	Y83.0,Y83.4		Mariastefania	MARTA	Drug: Conventional plus UC-MSC|Drug: Conventional plus placebo	Incidence rate of acute rejection and early liver function recovery|Patient and graft survival, and prevalence of adverse events	Beijing 302 Hospital	All	18 Years to 70 Years Â (Adult, Older Adult)	Phase 1	50	Other	Interventional	Allocation: Randomized|Intervention Model: Parallel Assignment|Masking: None (Open Label)|Primary Purpose: Treatment	Beijing302-008	2012-02-01	2014-02-01	2015-02-01	2012-09-21		2013-05-31	Beijing 302 Hospital, Beijing, China		https://ClinicalTrials.gov/show/NCT01690247	AL	hUC-MSC			intravenous, systemic	not stated	1000000		1				3
	129	382	34	https://ClinicalTrials.gov/show/NCT02166294	NCT02166294	NEOXÂ® CORD 1K vs Standard of Care in Non-healing Diabetic Foot Ulcers	CONDUCT I	Terminated	No Results Available	Foot Ulcer, Diabetic	12, 4	12, 4	L97,E10.5, E11.5, E12.5, E13.5, E14		Mariastefania	MARTA	Other: NEOXÂ® CORD 1K|Procedure: Standard of Care (Pressure Bandage)	Complete wound closure|Number of participants with adverse events|Number of applications|Blinded Reader Assessment|Time to Initial Wound Closure	Amniox Medical, Inc.	All	18 Years to 80 Years Â (Adult, Older Adult)	Not Applicable	18	Industry	Interventional	Allocation: Randomized|Intervention Model: Crossover Assignment|Masking: None (Open Label)|Primary Purpose: Treatment	NE-2001	2014-06-01	2015-06-01	2015-06-01	2014-06-18		2017-06-27	University of Arizona, Tucson, Arizona, United States|Center for Clinical Research, Inc., Castro Valley, California, United States|Ankle and Foot Centers of Georgia, Newnan, Georgia, United States		https://ClinicalTrials.gov/show/NCT02166294	AL	hAM ; hUC		NEOX®CORD 1K	topical, diabetic ulcer, local	CryoP							1 up to 12
	130	625	35	https://ClinicalTrials.gov/show/NCT02461641	NCT02461641	NuShield/Affinity for the Treatment of Neuropathic Diabetic Foot Ulcers		Completed	No Results Available	Foot Ulcer, Diabetic	12, 4	12, 4	L97,E10.5, E11.5, E12.5, E13.5, E14		Mariastefania	MARTA	Other: NuShield|Other: Affinity|Other: Standard of Care	Mean adjusted heal rate|Extent of wound closure at 12 weeks|Length of time to 100% healing of foot ulcer	NuTech Medical, Inc|Organogenesis	All	19 Years and older Â (Adult, Older Adult)	Not Applicable	96	Industry	Interventional	Allocation: Randomized|Intervention Model: Single Group Assignment|Masking: None (Open Label)|Primary Purpose: Treatment	RD2014-08-03	2015-03-01	2018-04-30	2018-10-25	2015-06-03		2019-02-22	Limb Preservation Platform, Fresno, California, United States|The Miller Care Group, Indianapolis, Indiana, United States|The Wound Treatment Center, Opelousas, Louisiana, United States|Wound Institute and Research Center, Dunmore, Pennsylvania, United States|Temple University School of Pediatric Medicine, Philadelphia, Pennsylvania, United States|Richard C. Galperin, DPM, FAPWCA, Dallas, Texas, …		https://ClinicalTrials.gov/show/NCT02461641	AL	hACM		NuShield®	topical, diabetic foot, local	dehydration							n.s.
	131	1194	36	https://ClinicalTrials.gov/show/NCT02675855	NCT02675855	GrafixPRIME® for the Treatment of Chronic Diabetic Foot Ulcers		Completed	No Results Available	Foot Ulcer, Diabetic	12, 4	12, 4	L97,E10.5, E11.5, E12.5, E13.5, E14		Mariastefania	MARTA	Other: GrafixPRIMEÂ®|Procedure: Dressing Application|Device: Off-loading (walking boot)	Complete closure of index wound|Time to wound closure|Proportion of patients that achieve a 50% reduction or greater in wound size|Number of product applications|Number of Adverse Events|Number of patients with worsening of wound by â‰¥50% increase in size	Osiris Therapeutics	All	18 Years to 80 Years Â (Adult, Older Adult)	Phase 4	75	Industry	Interventional	Allocation: Randomized|Intervention Model: Parallel Assignment|Masking: Single (Participant)|Primary Purpose: Treatment	Protocol 350	2016-01-01	2017-07-01	2017-07-01	2016-02-05		2017-07-17	Arizona, Arizona, United States|California City, California, United States|New Mexico, New Mexico, United States		https://ClinicalTrials.gov/show/NCT02675855	AL	hAM		Grafix®Prime	topical, diabetic foot, local	not stated							1 up to 8
	132	496	37	https://ClinicalTrials.gov/show/NCT02815423	NCT02815423	Safety and Exploratory Efficacy Study of UCMSCs in Patients With Fracture and Bone Nonunion		Unknown status	No Results Available	Fracture|Bone Nonunion	19	19	T14.12		Mariastefania	MARTA	Biological: UCMSCs|Biological: Percutaneous	Radiological progression of bone fusion|Comparison of the rate of complications between the 2 groups|Incidence of increased temperature sensitivity by questionnaire|Incidence and severity of infections at grafting sites by questionnaire	South China Research Center for Stem Cell and Regenerative Medicine|Guangzhou Panyu Central Hospital	All	18 Years to 60 Years Â (Adult)	Phase 1|Phase 2	40	Other	Interventional	Allocation: Randomized|Intervention Model: Parallel Assignment|Masking: None (Open Label)|Primary Purpose: Treatment	UCMSC-6	2017-01-01	2019-01-01	2020-01-01	2016-06-28		2016-06-28			https://ClinicalTrials.gov/show/NCT02815423	AL	hUC-MSC			percutaneous, local	not stated							n.s.
	133	20	55	https://ClinicalTrials.gov/show/NCT02656732	NCT02656732	Amnion Chorion Membrane in Comparison to Subepithelial Connective Tissue Graft in Gingival Recession Coverage		Completed	No Results Available	Gingival Recession	11	11	K06.0		Mariastefania	MARTA	Biological: amnion chorion allograft membrane|Procedure: coronally advanced flap with the subepithelial connective tissue graft	recession depth|Recession Width|Width of keratinized gingiva|Probing pocket depth|Clinical attachment level|Tissue Biotype|root coverage esthetic score|Patient reported outcomes	Cairo University	All	20 Years to 54 Years Â (Adult)	Not Applicable	20	Other	Interventional	Allocation: Randomized|Intervention Model: Parallel Assignment|Masking: Single (Outcomes Assessor)|Primary Purpose: Treatment	AC_SCTG	2014-06-01	2015-04-01	2015-10-01	2016-01-15		2017-04-24			https://ClinicalTrials.gov/show/NCT02656732	AL	hACM		BioXclude®	subepithelial, local	not stated							n.s.
	134	428	56	https://ClinicalTrials.gov/show/NCT02071199	NCT02071199	Treatment of Human Gingivitis With Amnion-derived Cellular Cytokine Solution (ACCS)		Completed	No Results Available	Gingivitis	1, 11	1, 11	A69.1, K05		Mariastefania	MARTA	Drug: 1X ACCS (Amnion-derived Cellular Cytokine Solution)|Drug: Normal saline|Drug: 0.3X ACCS	Incidence of adverse/serious adverse events|Probing pocket depth|Modified gingival index|Bleeding on probing|Plaque index|Microbial analysis|Cytokine analysis	Noveome Biotherapeutics, formerly Stemnion	All	18 Years to 70 Years Â (Adult, Older Adult)	Phase 1	54	Industry	Interventional	Allocation: Randomized|Intervention Model: Parallel Assignment|Masking: Quadruple (Participant, Care Provider, Investigator, Outcomes Assessor)|Primary Purpose: Treatment	ST-04-13	2014-03-01	2015-10-01	2015-12-01	2014-02-25		2016-11-29	Forsyth Institute, Boston, Massachusetts, United States		https://ClinicalTrials.gov/show/NCT02071199	AL	hAMC (TF)			topical, gingival margin, local	not stated							10
	135	220	57	https://ClinicalTrials.gov/show/NCT01551550	NCT01551550	Shunt Tube Exposure Prevention Study	STEPS	Completed	Has Results	Glaucoma	7	7	H40-42,B-73,P15.3,A18.5,Q13.1,Z13.5		Mariastefania	MARTA	Procedure: GDD|Procedure: Amniotic Membrane Graft|Procedure: Pericardial Graft	Tube Exposure|GDD Failure	Tissue Tech Inc.|National Eye Institute (NEI)|Bascom Palmer Eye Institute|The New York Eye & Ear Infirmary|Columbia University	All	21 Years and older Â (Adult, Older Adult)	Not Applicable	82	Industry|NIH|Other	Interventional	Allocation: Randomized|Intervention Model: Parallel Assignment|Masking: Single (Participant)|Primary Purpose: Treatment	P010-2, Version 4|R44EY019785	2013-06-01	2016-12-01	2019-08-03	2012-03-12	2019-09-11	2019-09-11	Bascom Palmer Eye Institute, Miami, Florida, United States|New York Eye and Ear Infirmary, New York, New York, United States|Manhattan Eye, Ear, and Throat Hospital, New York, New York, United States|Harkness Eye Institute/ Columbia University, New York, New York, United States		https://ClinicalTrials.gov/show/NCT01551550	AL	hAM		AmnioGuard™	subscleral, Glaucoma drainage device, local	not stated							n.s.
	136	53	59	https://ClinicalTrials.gov/show/NCT02172924	NCT02172924	A Phase 2 Study Using Placenta Derived Decidual Stromal Cells for Graft Versus Host Disease		Unknown status	No Results Available	Graft vs Host Disease	19	19	T86.0		Mariastefania	MARTA	Biological: Early Decidual stromal cell therapy|Biological: Late Decidual stromal cell therapy	Actuarial survival at one year after onset of graft versus host disease|Response at 28 days after onset of graft versus host disease|Side effects|Incidence of severe infections|Disease free survival	Karolinska Institutet|Karolinska University Hospital	All	Child, Adult, Older Adult	Phase 1|Phase 2	30	Other	Interventional	Allocation: Non-Randomized|Intervention Model: Single Group Assignment|Masking: None (Open Label)|Primary Purpose: Treatment	DSCGVHD001	2017-01-01	2019-12-01	2019-12-01	2014-06-24		2014-11-11	Karolinska Institutet, Stockholm, Sweden		https://ClinicalTrials.gov/show/NCT02172924	AL	hDSC			intravenous, systemic	not stated	1000000		1				1 or more
	137	123	60	https://ClinicalTrials.gov/show/NCT02172937	NCT02172937	Decidual Stromal Cells as Treatment for Acute Graft Versus Host Disease, a Phase 1-2 Study		Unknown status	No Results Available	Graft vs Host Disease	19	19	T86.0		Mariastefania	MARTA	Biological: Decidual Stromal Cells thawed in plasma|Biological: Decidual Stromal Cells thawed in human albumin	Actuarial survival at six months after first DSC infusion|Response at 28 days after onset of graft versus host disease|Response at 84 days after onset of graft versus host disease|Response at 168 days after onset of graft versus host disease|Side effects|Incidence of severe infections|Disease free survival	Karolinska Institutet|Karolinska University Hospital	All	Child, Adult, Older Adult	Phase 1|Phase 2	50	Other	Interventional	Allocation: Non-Randomized|Intervention Model: Single Group Assignment|Masking: None (Open Label)|Primary Purpose: Treatment	DSCGVHD002	2011-01-01	2016-12-01	2016-12-01	2014-06-24		2014-11-11	Karolinska Institutet, Stockholm, Sweden		https://ClinicalTrials.gov/show/NCT02172937	AL	hDSC			intravenous, systemic	CryoP	1-2E+06		1				1 or more
	138	147	62	https://ClinicalTrials.gov/show/NCT04118556	NCT04118556	Decidua Stroma Cells for Steroid Resistent Acute Graft-versus-host Disease After Allo-HSCT	2017-00355	Not yet recruiting	No Results Available	GVHD, Acute	19	19	T86.0		Mariastefania	MARTA	Biological: Decidua Stroma Cells (DSC)|Drug: Best available Treatment (BAT)	Safety and tolerability evaluation including Severe Adverse Events (SAE).|Durable Response to treatment|Number of patients with overall response (CR+PR) at day 28|Rate of Survival|Incidence of Non-Relapse Mortality (NRM)|Incidence of infections|Change of Quality of Life|Incidence of Relapse|Incidence of secondary malignancies|Incidence of chronic GVHD	Mats Remberger|The Swedish Research Council|Uppsala University Hospital	All	18 Years and older Â (Adult, Older Adult)	Phase 1|Phase 2	50	Other	Interventional	Allocation: Randomized|Intervention Model: Parallel Assignment|Masking: None (Open Label)|Primary Purpose: Treatment	DSC-BROMS-1|2019-002186-36	2020-12-01	2022-12-01	2027-12-01	2019-10-08		2020-09-28	Copenhagen Univerity Hospital, Copenhagen, Denmark|Oslo University Hospital, Oslo, Norway|Gothenburg University Hospital, GÃ¶teborg, Sweden|Lund University Hospital, Lund, Sweden|Karolinska University Hospital, Stockholm, Sweden|Uppsala University Hospital, Uppsala, Sweden		https://ClinicalTrials.gov/show/NCT04118556	AL	hDSC			intravenous, systemic	CryoP	1-3E+06		1				2 up to 6
	139	120	69	https://ClinicalTrials.gov/show/NCT03180450	NCT03180450	The Study of Heart Failure With Human Umbilical Cord Mesenchymal Stem Cells (hUC-MSC)		Unknown status	No Results Available	Heart Failure	9	9			Mariastefania	MARTA	Biological: Allogeneic umbilical cord mesenchymal stem cells (SCLnow 19#)|Drug: conventional treatment	Heart color ultrasound evaluation|Single therapy effectiveness evaluation	Sclnow Biotechnology Co., Ltd.	All	18 Years to 75 Years Â (Adult, Older Adult)	Phase 1|Phase 2	60	Industry	Interventional	Allocation: Randomized|Intervention Model: Parallel Assignment|Masking: None (Open Label)|Primary Purpose: Treatment	SCLnow-IMIMH-04	2017-07-01	2018-07-01	2019-01-01	2017-06-08		2017-06-09	Inner Mongolia International Mongolian Hospital, Hohhot, Inner Mongolia, China		https://ClinicalTrials.gov/show/NCT03180450	AL	hUC-MSC		SCLnow 19#	intravenous, systemic	not stated							n.s.
	140	85	1	https://ClinicalTrials.gov/show/NCT02032446	NCT02032446	Umbilical Cord Derived Mesenchymal Stromal Cells For The Treatment of Severe Steroid-resistant Graft Versus Host Disease	PTC-UC-MSC	Recruiting	No Results Available	Hematologic Malignancies	3	3		Other (Hematologic malignancies)	Marie	MARTA	Biological: UMBILICAL CORD DERIVED MESENCHYMAL STROMAL CELLS (UC-MSC)	vital parameters|assessed of acute graft versus host disease (GvHD)	A.O. Ospedale Papa Giovanni XXIII|Associazione Italiana per la Ricerca sul Cancro	All	up to 70 Years Â (Child, Adult, Older Adult)	Phase 1|Phase 2	47	Other	Interventional	Allocation: N/A|Intervention Model: Single Group Assignment|Masking: None (Open Label)|Primary Purpose: Treatment	EudraCT 2012-000582-21	2013-09-01	2016-09-01	2019-09-01	2014-01-10		2019-01-18	A O Papa Giovanni XXIII, Bergamo, Italy|Ao S Croce E Carle, Cuneo, Italy|AO Careggi, Firenze, Italy|IRCCS G Gaslini, Genova, Italy|Fondazione IRCCS CA' Granda Ospedale Maggiore Policlinico, Milano, Italy|Clinica Pediatrica San Gerardo, Monza, Italy|Azienda Ospedaliero-Universitaria Di Udine, Udine, Italy|Ospedale San Bortolo, Vicenza, Italy		https://ClinicalTrials.gov/show/NCT02032446	AL	hUC-MSC			intravenous, systemic	not stated	1E+06; 2E+06; 3E+06		1				3
	141	96	2	https://ClinicalTrials.gov/show/NCT02172963	NCT02172963	A Pilot Study Using Placenta Derived Decidual Stromal Cells for Hemorrhagic Cystitis		Completed	No Results Available	Hemorrhagic Cystitis	14	14	N30	Other (Hemorrhagic Cystitis)	Marie	MARTA	Biological: Decidual Stromal Cell therapy	Response at day 28 after onset of hemorrhagic cystitis|Actuarial survival at one year after onset of hemorrhagic cystitis|Time to disappearance of pain or urges|Time to disappearance of microscopic hematuria|Transplant related mortality|Incidence of severe infections|Incidence of graft versus host disease	Karolinska Institutet	All	Child, Adult, Older Adult	Phase 1|Phase 2	12	Other	Interventional	Allocation: Non-Randomized|Intervention Model: Single Group Assignment|Masking: None (Open Label)|Primary Purpose: Treatment	DSCHC001	2011-11-01	2013-12-01	2013-12-01	2014-06-24		2014-06-24	Karolinska Institutet, Stockholm, Sweden		https://ClinicalTrials.gov/show/NCT02172963	AL	hDSC			intravenous, systemic	not stated	1-2E+06		1				1 or more
	142	133	3	https://ClinicalTrials.gov/show/NCT02652351	NCT02652351	Human Umbilical Cord-Mesenchymal Stem Cells for Hepatic Cirrhosis		Unknown status	No Results Available	Hepatic Cirrhosis	11	11	K74	Other (Hepatic Cirrhosis)	Marie	MARTA	Biological: Human umbilical cord mesenchymal stem cells	Severity of adverse events|Hepatic function|Liver fibrosis index	Shenzhen Hornetcorn Bio-technology Company, LTD|The Second Affiliated Hospital of University of South China	All	18 Years to 80 Years Â (Adult, Older Adult)	Phase 1	20	Industry|Other	Interventional	Allocation: N/A|Intervention Model: Single Group Assignment|Masking: None (Open Label)|Primary Purpose: Treatment	HYK-hepatic cirrhosis	2016-03-01	2016-05-01	2016-10-01	2016-01-11		2016-05-23	The second Affiliated Hospital of University of Soth China, Hengyang, Hunan, China		https://ClinicalTrials.gov/show/NCT02652351	AL	hUC-MSC			intraarterial, hepatic, intravenous, systemic	not stated	20000000			1			4
	143	273	4	https://ClinicalTrials.gov/show/NCT03826433	NCT03826433	Clinical Study of Human Umbilical Cord Mesenchymal Stem Cellsï¼ˆ19#iSCLifeÂ®-LCï¼‰ in the Treatment of Decompensated Hepatitis b Cirrhosis	Cells from UC blood or UC ? Application?	Recruiting	No Results Available	Hepatitis B	1, 11	1, 11	B16, K74	Other (decompensated hepatitis B cirrhosis)	Marie	MARTA	Biological: Peripheral iv	Validity evaluation by detection of the Model for end-stage Liver Disease score of participants|Safety evaluation by detecting Blood routine|Validity evaluation by detection of the child-pugh of participants	Sclnow Biotechnology Co., Ltd.	All	18 Years to 60 Years Â (Adult)	Phase 1	20	Industry	Interventional	Allocation: Non-Randomized|Intervention Model: Parallel Assignment|Masking: None (Open Label)|Primary Purpose: Treatment	SCLnow-XY-04	2018-10-01	2020-06-01	2020-06-01	2019-02-01		2019-02-15	Xiangya Hospital Central South University, Changsha, Hunan, China		https://ClinicalTrials.gov/show/NCT03826433	AL	hUC-MSC		SCLnow 19#	intravenous, systemic	not stated	60000000			1			1
	144	71	5	https://ClinicalTrials.gov/show/NCT01360164	NCT01360164	Safety and Efficacy of Umbilical Cord Mesenchymal Stem Cell Therapy for Patients With Hereditary Ataxia		Unknown status	No Results Available	Hereditary Ataxia	6	6	G11	Other (Hereditary ataxia)	Marie	MARTA	Biological: human umbilical cord mesenchymal stem cells	scores of International Cooperative Ataxia Rating Scale ï¼ˆICARSï¼‰ scale and Berg Scale|the volume of Cerebellum of Brain Magnetic Resonance Imaging ï¼ˆMRIï¼‰ Scan|Number of Participants with Adverse Events as a Measure of Safety and Tolerability|Number of Participants with Serious Adverse Events as a Measure of Safety and Tolerability	Shenzhen Beike Bio-Technology Co., Ltd.|The Affiliated Nanjing Drum Tower Hospital of Nanjing University Medical School|The Affiliated Nanjing Brain Hospital of Nanjing University Medical School|Nanjing University Medical College Affiliated Wuxi Second Hospital|Xuzhou Medical University|The Second Hospital of Nanjing Medical University	All	16 Years to 65 Years Â (Child, Adult, Older Adult)	Phase 1|Phase 2	20	Industry|Other	Interventional	Allocation: Non-Randomized|Intervention Model: Single Group Assignment|Masking: None (Open Label)|Primary Purpose: Treatment	BKCR-HA-1.0(2010)	2010-01-01	2012-12-01	2013-12-01	2011-05-25		2012-11-28	Nanjing University Medical College Affiliated Drum Tower Hospital, Nanjing, Jiangsu, China		https://ClinicalTrials.gov/show/NCT01360164	AL	hUC-MSC			intracerebral, ?, local	not stated	-						n.s.
	145	769	6	https://ClinicalTrials.gov/show/NCT04541550	NCT04541550	surgiGRAFTnano for Hidradenitis Suppurativa		Not yet recruiting	No Results Available	Hidradenitis Suppurativa	12	12	L73.2	Large wounds	Marie	MARTA	Drug: surgiGRAFTnano	Number of serious adverse events and adverse events.|Change in the Hurley Stages	IntegoGen, LLC	All	18 Years and older Â (Adult, Older Adult)	Early Phase 1	60	Industry	Interventional	Allocation: Non-Randomized|Intervention Model: Single Group Assignment|Masking: None (Open Label)|Primary Purpose: Treatment	INT-001	2020-11-01	2021-07-01	2021-07-01	2020-09-09		2020-09-09			https://ClinicalTrials.gov/show/NCT04541550	AL	hAF		surgiGRAFTnano	topical, hair follicles, local	not stated						25mg, 50mg, 75mg	2
	146	392	7	https://ClinicalTrials.gov/show/NCT01385644	NCT01385644	A Study to Evaluate the Potential Role of Mesenchymal Stem Cells in the Treatment of Idiopathic Pulmonary Fibrosis	MSC in IPF	Completed	Has Results	Idiopathic Pulmonary Fibrosis	10	10	J84.1	Other (Pulmonary Fibrosis)	Marie	MARTA	Other: Placental MSC	Number of Participants Who Demonstrated Acute Adverse Events Following Infusion|Percentage Change in Lung Function as Assessed by FVC Compared to Baseline|Percentage Change in 6 Minute Walk Distance Compared to Baseline|Percentage Change in Lung Function as Assessed by DLCO Compared to Baseline	The Prince Charles Hospital|Mater Medical Research Institute	All	40 Years to 80 Years Â (Adult, Older Adult)	Phase 1	8	Other	Interventional	Allocation: Non-Randomized|Intervention Model: Single Group Assignment|Masking: None (Open Label)|Primary Purpose: Treatment	HREC/09/QPCH/105	2010-10-01	2013-05-01	2013-05-01	2011-06-30	2015-12-29	2015-12-29	The Prince Charles Hospital, Brisbane, Queensland, Australia		https://ClinicalTrials.gov/show/NCT01385644	AL	hPMSC			intravenous, systemic	cell isolation, expansion	1E+06; 2E+06		1				1
	147	664	8	https://ClinicalTrials.gov/show/NCT04417140	NCT04417140	A Prospective, Double-Blinded, Randomized Controlled Trial of dHACM for Incisional Hernia Prophylaxis	NO-HERNIA	Recruiting	No Results Available	Incisional Hernia	11	11	K43	Large wounds	Marie	MARIEASTEFANIA	Biological: dHACM (AmnioWrap)	Incidence of IH as determined by physical exam or abdominal ultrasound demonstrating a midline fascial defect and hernia sac> 4mm diameter|Intraoperative and postoperative complications	Louisiana State University Health Sciences Center in New Orleans|LSUHSC-NO	All	18 Years and older Â (Adult, Older Adult)	Phase 4	533	Other	Interventional	Allocation: Randomized|Intervention Model: Parallel Assignment|Masking: Triple (Participant, Investigator, Outcomes Assessor)|Primary Purpose: Prevention	LSUHSC-NO IRB # 19-174	2020-05-20	2022-05-20	2022-05-20	2020-06-04		2020-06-04	University Medical Center, New Orleans, Louisiana, United States		https://ClinicalTrials.gov/show/NCT04417140	AL	hACM		AmnioWrap™	topical, over incisions, local	dehydration							n.s.
	148	144	26	https://ClinicalTrials.gov/show/NCT01489267	NCT01489267	A New Method to Treat Hereditary Cerebellar Ataxia - Umbilical Cord Mesenchymal Stem Cells Transplantation	DOUBLON ??	Unknown status	No Results Available	Hereditary Cerebellar Ataxia	6	6	G11.9	Other (Hereditary ataxia)	Marie	MARIEASTEFANIA	Other: stem cell transplantation	blood test|Nerve functional evaluation|Urinal test|Electrophysiology examination	General Hospital of Chinese Armed Police Forces	All	18 Years to 65 Years Â (Adult, Older Adult)	Phase 2	10 + 10control	Other	Interventional	Allocation: Non-Randomized|Intervention Model: Single Group Assignment|Masking: None (Open Label)|Primary Purpose: Treatment	20111031SCA|20111031limin	2011-12-01	2013-07-01	2014-07-01	2011-12-09		2012-06-20	Yihua An, Beijing, China		https://ClinicalTrials.gov/show/NCT01489267	AL	hUC-MSC			intrathecal, local	not stated	10000000			1			4
	149	341	54	https://ClinicalTrials.gov/show/NCT04093336	NCT04093336	Effect of Different Transplantation Time for Mesenchymal Stem Cells (MSCs) of Cerebral Infarction Patients		Enrolling by invitation	No Results Available	Infarction, Middle Cerebral Artery|Infarction, Anterior Cerebral Artery|Cerebral Infarction|Stroke, Ischemic|Acute Stroke	9	9	I63, I64	Other	Marie	MARIEASTEFANIA	Biological: human umbilical cord mesenchymal stem cells|Biological: Placebo|Other: standardized treatment	adverse events|the National Institutes of Health Stroke Scale (NIHSS) of 3 months|the Barthel index (BI) of 3 months	Shanghai East Hospital	All	18 Years to 80 Years Â (Adult, Older Adult)	Phase 1|Phase 2	120	Other	Interventional	Allocation: Randomized|Intervention Model: Parallel Assignment|Masking: Triple (Participant, Care Provider, Outcomes Assessor)|Primary Purpose: Treatment	2018-DFSC-002	2019-01-13	2022-12-30	2022-12-30	2019-09-18		2020-02-06	Gang Li, Shanghai, Shanghai, China		https://ClinicalTrials.gov/show/NCT04093336	AL	hUC-MSC			intravenous, systemic	not stated	2000000		1				n.s.
	150	86	8	https://ClinicalTrials.gov/show/NCT03592849	NCT03592849	The Efficacy and Safety of Collagen Scaffold Loaded With Umbilical Cord Derived Mesenchymal Stem Cells in Infertile Women With Thin Endometrium or Endometrial Scarring		Enrolling by invitation	No Results Available	Infertility, Female|Endometrium	14	14	N97, N85.8	OTHER	Marta	MARIEASTEFANIA	Procedure: UC-MSCs therapy	endometrial thickness|ongoing pregnancy rate|live birth rate|endometrial blood flow	The Affiliated Nanjing Drum Tower Hospital of Nanjing University Medical School	Female	20 Years to 42 Years Â (Adult)	Not Applicable	50	Other	Interventional	Allocation: N/A|Intervention Model: Single Group Assignment|Masking: None (Open Label)|Primary Purpose: Treatment	SC201700101	2018-09-10	2020-12-01	2021-12-01	2018-07-19		2020-01-10	Nanjing Drum Tower Hospital, Nanjing, Jiangsu, China		https://ClinicalTrials.gov/show/NCT03592849	AL	hUC-MSC	Natural membrane: collagen		intrauterine, local	not stated							n.s.
	151	109	17	https://ClinicalTrials.gov/show/NCT02313415	NCT02313415	Treatment of Infertility by Collagen Scaffold Loaded With Umbilical Cord Derived Mesenchyma Stem Cells		Completed	No Results Available	Infertility|Intrauterine Adhesions	14	14	N97, N85.6	OTHER	Marta	MARIEASTEFANIA	Procedure: UC-MSCs therapy	live birth rate|Reduction of intrauterine adhesion|The change of endometrial thickness|ongoing pregnant rate	The Affiliated Nanjing Drum Tower Hospital of Nanjing University Medical School|Institute of genetic development, Chinese Academy of Sciences|Institute of zoology, Chinese Academy of Sciences	Female	20 Years to 45 Years Â (Adult)	Not Applicable	26	Other	Interventional	Allocation: N/A|Intervention Model: Single Group Assignment|Masking: None (Open Label)|Primary Purpose: Treatment	20141206	2014-11-28	2015-01-28	2017-08-31	2014-12-10		2017-10-24	Nanjing Drum Tower Hospital, Nanjing, Jiangsu, China		https://ClinicalTrials.gov/show/NCT02313415	AL	hUC-MSC	Natural membrane: collagen		intrauterine, local	not stated							n.s.
	152	840	25	https://ClinicalTrials.gov/show/NCT02023372	NCT02023372	Efficacy Study of NuCelÂ® in Patients Undergoing Fusion of the Lumbar Spine		Completed	No Results Available	Intervertebral Disc Disease|Intervertebral Disc Degeneration|Spondylosis|Spondylolisthesis|Spinal Stenosis	13	13	M48.0,M43.1	SPINE INJURY	Marta	MARIEASTEFANIA	Other: NuCel with Autograft	Spinal Fusion|Change from baseline pain using Visual Analogue Scale (VAS)|Change from baseline Oswestry Disability Index (Ver. 2.1)|X-ray to compare to baseline preoperative X-ray	NuTech Medical, Inc|Carolina Neurosurgery & Spine Associates|Atrium Health|Organogenesis	All	21 Years and older Â (Adult, Older Adult)	Not Applicable	57	Industry|Other	Interventional	Allocation: N/A|Intervention Model: Single Group Assignment|Masking: None (Open Label)|Primary Purpose: Treatment	RD2013-11-07	2013-12-01	2019-08-16	2019-08-16	2013-12-30		2020-01-18	Carolina NeuroSurgery and Spine, Charlotte, North Carolina, United States		https://ClinicalTrials.gov/show/NCT02023372	AL	hAM ; hAFC	Bone substitute: Bone autograft	Nucel®	intradisc, local	not stated							n.s.
	153	246	28	https://ClinicalTrials.gov/show/NCT03381807	NCT03381807	Human Amniotic Epithelial Cell in Treatment of Refractory Severe Intrauterine Adhesion		Not yet recruiting RECRUITING	No Results Available	Intrauterine Adhesion	14	14	N97, N85.6	OTHER	Marta	MARIEASTEFANIA	Biological: hAECs	changes of Endometrial thickness|changes of Menstrual blood volume|pregnancy rate	Second Affiliated Hospital, School of Medicine, Zhejiang University|Shanghai iCELL Biotechnology Co., Ltd, Shanghai, China	Female	20 Years to 45 Years Â (Adult)	Early Phase 1	20	Other|Industry	Interventional	Allocation: N/A|Intervention Model: Single Group Assignment|Masking: None (Open Label)|Primary Purpose: Treatment	2017-080	2018-03-01	2020-03-01	2021-03-01	2017-12-22		2017-12-22			https://ClinicalTrials.gov/show/NCT03381807	AL	hAEC			intrauterine, local	not stated	50000000			1			3
	154	678	29	https://ClinicalTrials.gov/show/NCT03351205	NCT03351205	The Efficacy of Estrogen Therapy Against Adhesion Reformation After Hysteroscopic Adhesiolysis		Unknown status	No Results Available	Intrauterine Adhesion	14	14	N97, N85.6	OTHER	Marta	MARIEASTEFANIA	Device: disposable balloon uterine stent|Procedure: dried biological amnion graft|Drug: estradiol valerate tablets+dydrogesterone tablets	Incidence of adhesion information|Menstruation Pattern|The change of AFS score	Beijing Obstetrics and Gynecology Hospital	Female	20 Years to 40 Years Â (Adult)	Not Applicable	100	Other	Interventional	Allocation: Randomized|Intervention Model: Parallel Assignment|Masking: Single (Outcomes Assessor)|Primary Purpose: Prevention	No.6-20171120	2017-11-21	2018-11-21	2018-11-22	2017-11-22		2017-11-22	Beijing Obstetrics and Gynecology Hospitalï¼ŒCapital Medical University, Beijing, China		https://ClinicalTrials.gov/show/NCT03351205	AL	hAM			intrauterine, local	dried							n.s.
	155	683	30	https://ClinicalTrials.gov/show/NCT03329898	NCT03329898	Comparing the Efficacy of Two Methods for the Therapy of Uterine Adhesion		Unknown status	No Results Available	Intrauterine Adhesion	14	14	N97, N85.6	OTHER	Marta	MARIEASTEFANIA	Procedure: dried biological amnion graft|Device: disposable balloon uterine stent|Drug: estradiol valerate tablets|Drug: dydrogesterone Tablets	second diagnostic hysteroscopy|pregnancy|Menstruation Pattern|adhesion reformation	Beijing Obstetrics and Gynecology Hospital	Female	20 Years to 45 Years Â (Adult)	Not Applicable	200	Other	Interventional	Allocation: Randomized|Intervention Model: Parallel Assignment|Masking: Double (Participant, Outcomes Assessor)|Primary Purpose: Prevention	No.4-20171020	2017-10-31	2018-10-25	2018-11-25	2017-11-06		2017-11-17	Beijing Obstetrics and Gynecology Hospital, Capital Medical University, Beijing, China		https://ClinicalTrials.gov/show/NCT03329898	AL	hAM			intrauterine, local	dried							n.s.
	156	686	31	https://ClinicalTrials.gov/show/NCT03346317	NCT03346317	Comparing the Efficacy of Two Methods in the Prevention of Adhesion Reformation After Hysteroscopic Adhesiolysis		Unknown status	No Results Available	Intrauterine Adhesion	14	14	N97, N85.6	OTHER	Marta	MARIEASTEFANIA	Device: disposable balloon uterine stent|Procedure: dried biological amnion graft|Drug: estradiol valerate tablets+dydrogesterone tablets	Incidence of adhesion information|Menstruation pattern|The change of AFS score	Beijing Obstetrics and Gynecology Hospital	Female	20 Years to 40 Years Â (Adult)	Not Applicable	100	Other	Interventional	Allocation: Randomized|Intervention Model: Parallel Assignment|Masking: Double (Participant, Outcomes Assessor)|Primary Purpose: Prevention	No.5-20171111	2017-11-16	2018-05-16	2018-05-20	2017-11-17		2017-11-20	Beijing Obstetrics and Gynecology Hospitalï¼ŒCapital Medical University, Beijing, Beijing, China		https://ClinicalTrials.gov/show/NCT03346317	AL	hAM			intrauterine, local	dried							n.s.
	157	669	32	https://ClinicalTrials.gov/show/NCT02132104	NCT02132104	Efficiency of Amnion Graft to Prevent Intrauterine Adhesions After Hysteroscopic Surgery		Unknown status	No Results Available	Intrauterine Adhesions	14	14	N97, N85.6	OTHER	Marta	MARIEASTEFANIA	Procedure: Uterine application of amnion membrane|Device: Foley balloon|Drug: Femoston	safety of intrauterine application of amnion membrane|efficacy of intrauterine application of amnion graft in reducing adhesion formation following hysteroscopic adhesiolysis.	Capital Medical University	Female	18 Years to 40 Years Â (Adult)	Not Applicable	208	Other	Interventional	Allocation: Randomized|Intervention Model: Parallel Assignment|Masking: Single (Participant)|Primary Purpose: Prevention	CMU-FXH-14-06	2014-11-01	2016-08-01	2016-11-01	2014-05-07		2014-10-21	Fu Xing Hospital, Capital Medical University, Beijing, China|Fu Xing Hospital, Capital Medical University, Beijing, China		https://ClinicalTrials.gov/show/NCT02132104	AL	hAM			intrauterine, local	dried							n.s.
	158	671	33	https://ClinicalTrials.gov/show/NCT02496052	NCT02496052	The Efficacy and Safety of the Dried Biological Amnion Graft in Patients With Intrauterine Adhesions		Unknown status	No Results Available	Intrauterine Adhesions	14	14	N97, N85.6	OTHER	Marta	MARIEASTEFANIA	Procedure: dried biological amnion graft|Device: Foley balloon|Drug: estradiol valerate tablets+dydrogesterone Tablets	second diagnostic hysteroscopy	Beijing Obstetrics and Gynecology Hospital	Female	20 Years to 40 Years Â (Adult)	Not Applicable	300	Other	Interventional	Allocation: Randomized|Intervention Model: Parallel Assignment|Masking: Single (Participant)|Primary Purpose: Prevention	NO.1-20140601|2014-1-2112|zylx201406	2013-01-01	2017-01-01	2017-06-01	2015-07-14		2015-07-17	Beijing Obstetrics and Gynecology Hospitalï¼ŒCapital Medical University, Beijing, Beijing, China		https://ClinicalTrials.gov/show/NCT02496052	AL	hAM			intrauterine, local	dried							n.s.
	159	857	42	https://ClinicalTrials.gov/show/NCT03797040	NCT03797040	Open-label Phase I Study for PEP or Treatment of HS-ARS PLX-R18 for the Post-Exposure Prevention (PEP) or Treatment of Hematopoietic Syndrome of Acute Radiation Syndrome (HS-ARS)	HS-ARS	Not yet recruiting	No Results Available	Ionizing Radiation Exposure	20, 21	20, 21	W88, Z58.4	OTHER	Marta	MARIEASTEFANIA	Biological: Cell therapy	Any Adverse Reaction|Recovered with no sequelae|Recovered with sequelae|Ongoing AE|Overall survival	Pluristem Ltd.	All	18 Years and older Â (Adult, Older Adult)	Phase 1	27	Industry	Interventional	Intervention Model: Sequential Assignment|Masking: None (Open Label)|Primary Purpose: Treatment	PLX-R18-ARS-01	2021-01-01	2021-12-01	2021-12-01	2019-01-08		2020-07-28			https://ClinicalTrials.gov/show/NCT03797040	AL	hPMSC		PLX-R18	intramuscular, local	cell isolation, expansion	4000000		1				2
	160	324	47	https://ClinicalTrials.gov/show/NCT02223897	NCT02223897	Mesenchymal Stem Cells Transplantation for Ischemic-type Biliary Lesions		Unknown status	No Results Available	Ischemic-type Biliary Lesions	11, 19	11, 19	K74.4, T86.4	OTHER	Marta	MARIEASTEFANIA	Drug: hUC-MSCs|Drug: Placebo	The incidence of ITBLs|Changes in biliary enzymology|Biliary blood supply	Yang Yang|Third Affiliated Hospital, Sun Yat-Sen University	All	18 Years to 60 Years Â (Adult)	Phase 2|Phase 3	66	Other	Interventional	Allocation: Randomized|Intervention Model: Parallel Assignment|Masking: Single (Participant)|Primary Purpose: Prevention	2014006	2014-07-01	2017-06-01	2018-06-01	2014-08-22		2014-08-22	Third Affiliated Hospital, Sun Yat-Sen University, Guangzhou, Guangdong, China		https://ClinicalTrials.gov/show/NCT02223897	AL	hUC-MSC			intravenous, systemic	not stated	1000000		1				9
	161	282	50	https://ClinicalTrials.gov/show/NCT04326959	NCT04326959	Implantation of Mesenchymal Stem Cell, Conditioned Medium, or Triamcinolone Acetonide for Keloid	Keloid	Not yet recruiting	No Results Available	Keloid	12	12	L91.0	SCARS	Marta	MARIEASTEFANIA	Biological: Umbilical Cord-Mesenchymal Stem Cells and Conditioned Medium|Biological: Conditioned Medium|Biological: Triamcinolone Acetonide	Alfa SMA-1|Collagen type 1|Core Biopsy/Histopathology|Ultrasonography	PT. Prodia Stem Cell Indonesia	All	18 Years to 55 Years Â (Adult)	Phase 1|Phase 2	24	Industry	Interventional	Allocation: Randomized|Intervention Model: Parallel Assignment|Masking: None (Open Label)|Primary Purpose: Treatment	CT/KLD/03/2020	2020-09-01	2020-09-08	2020-12-01	2020-03-30		2020-07-15			https://ClinicalTrials.gov/show/NCT04326959	AL	hUC-MSC			subdermic, local	not stated	2000000					1 cc	1
	162	1124	51	https://ClinicalTrials.gov/show/NCT02521402	NCT02521402	Pilot Study to Evaluate Clinical Outcomes With the Use of Biovance Following Keloid Scar Revision Surgery		Unknown status	No Results Available	Keloid Scar	12	12	L91.0	SCARS	Marta	MARIEASTEFANIA	Biological: Biovance	Incidence of keloid scar recurrence after revision surgery with placement of Biovance|Clinical outcomes of keloid scar revision surgery, including scar size and appearance|Incidence of complications (including infection, incision dehiscence, hematoma, seroma, and wound necrosis following revision surgery	Golla Center for Plastic Surgery	All	21 Years to 80 Years Â (Adult, Older Adult)	Phase 4	10	Other	Interventional	Allocation: N/A|Intervention Model: Single Group Assignment|Masking: None (Open Label)|Primary Purpose: Treatment	Golla-01-Keloid	2015-08-01	2016-12-01	2017-06-01	2015-08-13		2015-08-13	Golla Center for Plastic Surgery, Pittsburgh, Pennsylvania, United States		https://ClinicalTrials.gov/show/NCT02521402	AL	hAM		Biovance	topical, skin, keloid, local	decellularization, dehydration							1
	163	51	53	https://ClinicalTrials.gov/show/NCT02763423	NCT02763423	Allogeneic Umbilical Cord Mesenchymal Stem Cell Transplantation for Type 1 Diabetes With Diabetic Ketoacidosis	UCMSCDKA	Unknown status	No Results Available	Ketoacidosis, Diabetic	4	4	E10.1	OTHER	Marta	MARIEASTEFANIA	Procedure: umbilical cord mesenchymal stem cell	Changes from baseline exogenous insulin dose at different time points post treatment|C-peptide level|HbA1c level|titres of islet antigen antibodies	The Affiliated Nanjing Drum Tower Hospital of Nanjing University Medical School	All	12 Years to 35 Years Â (Child, Adult)	Phase 2	30	Other	Interventional	Allocation: N/A|Intervention Model: Single Group Assignment|Masking: None (Open Label)|Primary Purpose: Treatment	NJGYNFM-SC-02	2009-01-01	2019-12-01	2019-12-01	2016-05-05		2016-05-05	The affiliated Nanjing Drum Tower Hospital of Nanjing University Medical School, Nanjing, Jiangsu, China		https://ClinicalTrials.gov/show/NCT02763423	AL	hUC-MSC			intravenous, systemic	not stated							1 2
	164	132	54	https://ClinicalTrials.gov/show/NCT04453111	NCT04453111	Efficacy of Bone-marrow-derived and Placenta-derived Multipotent Mesenchymal Stem / Stromal Cells for Osteoarthritis		Recruiting	No Results Available	Knee Osteoarthritis	13	13	M17	ORTHOPEDIC	Marta	MARIEASTEFANIA	Biological: Placenta-derived MMSCs|Biological: Bone marrow-derived MMSCs|Drug: Hyalgan 20 mg in 2 ML Prefilled Syringe	Number of participants with adverse events and changes in physical examinations, vital signs and the results of clinical lab tests.|Physical function improvement measured by Western Ontario and McMaster Universities Arthritis Index (WOMAC).|Radiographic evidence. Whole-Organ Magnetic Resonance Imaging Score (WORMS)|Quality of Life (QOL) assessment|The Visual Analog Scale (VAS) assessment	Institute of Cell Therapy|The Institute of Traumatology and Orthopedics of NAMS of Ukraine|Kyiv City Clinical Hospital â„– 6	All	18 Years to 75 Years Â (Adult, Older Adult)	Phase 1|Phase 2	45	Industry|Other	Interventional	Allocation: Non-Randomized|Intervention Model: Parallel Assignment|Masking: None (Open Label)|Primary Purpose: Treatment	#7/09.26.2018	2020-01-02	2021-08-01	2021-10-01	2020-07-01		2020-07-07	Institute of Cell Therapy, Kyiv, Ukraine		https://ClinicalTrials.gov/show/NCT04453111	AL	hPMSC	Gel: hyaluronic acid		intraarticular, local	CryoP	20000000			1			3
	165	570	57	https://ClinicalTrials.gov/show/NCT02767492	NCT02767492	Steroid Injection vs. BioDRestore for Patients With Knee OA		Completed	No Results Available	Knee Osteoarthritis	13	13	M17	ORTHOPEDIC	Marta	MARIEASTEFANIA	Device: BioD Restore|Drug: Kenalog	Patient reported level of pain|Patient reported overall quality of life measures|Knee function|Normalcy|Knee Outcome Measure|Inflammatory Markers	The Hawkins Foundation|Integra LifeSciences Corporation	All	18 Years to 80 Years Â (Adult, Older Adult)	Not Applicable	90	Other|Industry	Interventional	Allocation: Randomized|Intervention Model: Parallel Assignment|Masking: Double (Participant, Investigator)|Primary Purpose: Treatment	Pro00048698	2017-01-01	2020-01-01	2020-01-01	2016-05-10		2020-04-10	Steadman Hawkins Clinic of the Carolinas, Greenville, South Carolina, United States		https://ClinicalTrials.gov/show/NCT02767492	AL	hAM		BioDRestore®	intraarticular, local	flowable tissue allograft derived from amniotic tissues						2cc	1
	166	146	58	https://ClinicalTrials.gov/show/NCT03337243	NCT03337243	Effect of Implanting Allogenic Cytokines Derived From Human Amniotic Membrane (HAM) and Mesenchymal Stem Cells Derived From Human Umbilical Cord Wharton's Jelly (HUMCWJ) on Pain and Functioning of Knee Osteoarthritis		Completed	No Results Available	Knee Osteoarthritis|Knee Pain Chronic|Joint Disease|Arthritis|Osteo Arthritis Knee|Musculoskeletal Disease	13	13	M17	ORTHOPEDIC	Marta	MARIEASTEFANIA	Procedure: HAM and HUMCWJ Injections	Change in Western Ontario and McMaster Universities Arthritis Index (WOMAC) over 3 months|Change in pain during sit-to-stand over 3 months|Change in pain during supine to upright over 3 months|Change in pain during ascent/decent stairs over 3 months	Sport and Spine Rehab Clinical Research Foundation	All	50 Years to 85 Years Â (Adult, Older Adult)	Not Applicable	60	Other	Interventional	Allocation: Non-Randomized|Intervention Model: Parallel Assignment|Masking: None (Open Label)|Primary Purpose: Treatment	StemCell	2017-11-09	2019-04-26	2019-04-26	2017-11-08		2020-05-06	Scott Medical Health Center, Pittsburgh, Pennsylvania, United States		https://ClinicalTrials.gov/show/NCT03337243	AL	hAM ; hUC-WJ-MSC		SURGENEX SurForce® (placental based tissue matrix) and Predictive Biotech CORECYTE(TM) (hUC-WJ-MScs)	intraarticular, local	AM extract + MSC isolation						1cc	1
	167	141	59	https://ClinicalTrials.gov/show/NCT03357770	NCT03357770	The Maximum Tolerated Dose of Mesenchymal Stem Cells From Umbilical Cord		Not yet recruiting	No Results Available	Knee Osteoarthritis|Umbilical Cord Bleeding	13	13	M17	ORTHOPEDIC	Marta	MARIEASTEFANIA	Drug: mesenchymal stem cells	Unexplained local and systemic symptoms or death	Peking University People's Hospital	All	18 Years to 75 Years Â (Adult, Older Adult)	Not Applicable	9	Other	Interventional	Allocation: Randomized|Intervention Model: Parallel Assignment|Masking: Quadruple (Participant, Care Provider, Investigator, Outcomes Assessor)|Primary Purpose: Treatment	PUPH20170910	2018-01-01	2020-12-01	2021-06-01	2017-11-30		2017-11-30			https://ClinicalTrials.gov/show/NCT03357770	AL	hUC-MSC			intraarticular, local	not stated	1E+07; 5E+07; 1E+08			1	1		1
	168	491	65	https://ClinicalTrials.gov/show/NCT03902067	NCT03902067	UC-MSC Transplantation for Left Ventricular Dysfunction After AMI		Not yet recruiting	No Results Available	Left Ventricular Dysfunction|Acute Myocardial Infarction	9, 20	9, 20	I21, Y84.0	OTHER	Marta	MARIEASTEFANIA	Biological: UC-MSC|Biological: Control Group	Safety measured as the number of Major Adverse Cardiac Events (MACE)|Difference in left ventricular ejection fraction measured by magnetic resonance imaging at baseline and 12 months follow-up	Shanghai Life Science & Technology|Shanghai Jiao Tong University Affiliated Sixth People's Hospital	All	50 Years to 80 Years Â (Adult, Older Adult)	Phase 1	40	Industry|Other	Interventional	Allocation: Randomized|Intervention Model: Parallel Assignment|Masking: None (Open Label)|Primary Purpose: Treatment	ShanghaiLST-ucmsc-ami01	2020-01-01	2021-12-31	2021-12-31	2019-04-03		2019-09-24	Shanghai Jiao Tong University Affiliated Sixth People's Hospital, Shanghai, Shanghai, China		https://ClinicalTrials.gov/show/NCT03902067	AL	hUC-MSC		Shanghai Life UC-MSC	intracardial, local	not stated	5000000		1				n.s.
	169	445	69	https://ClinicalTrials.gov/show/NCT04310592	NCT04310592	Natural Killer Cell (CYNK-001) Infusions in Adults With AML	CYNK001AML01	Recruiting	No Results Available	Leukemia|Leukemia, Myeloid|Leukemia, Myeloid, Acute|Neoplasms by Histologic Type|Neoplasms|Immunosuppressive Agents|Immunologic Factors|Physiological Effects of Drugs|Alkylating Agents|Antimetabolites, Antineoplastic|Antiviral Agents|Analgesics, Non-narcotic|Anti-infective Agents|Analgesics|Peripheral Nervous System Agents|Hematologic Diseases|Hematologic Neoplasms|Leukemia in Remission	2	2	C92, C92.0	OTHER	Marta	MARIEASTEFANIA	Biological: CYNK-001	Number of Participants who experience a Dose-limiting Toxicity (DLT)|Determine the Maximum Tolerated Dose (MTD) or Maximum Planned Dose (MPD) of CYNK-001|Frequency and Severity of Adverse Events (AEs)|Number of Participants who experience Minimal Residual Disease (MRD) Response|Time to MRD Response|Duration of MRD Response|Progression-free Survival (PFS)|Time to Progression (TTP)|Duration of Morp…	Celularity Incorporated	All	18 Years to 80 Years Â (Adult, Older Adult)	Phase 1	22	Industry	Interventional	Allocation: N/A|Intervention Model: Single Group Assignment|Masking: None (Open Label)|Primary Purpose: Treatment	CYNK-001-AML-001	2020-03-12	2022-01-03	2022-01-03	2020-03-17		2020-08-25	Colorado Blood Cancer Institute, Denver, Colorado, United States|University of Chicago, Chicago, Illinois, United States|Hackensack University Medical Center, Hackensack, New Jersey, United States|Roswell Park Comprehensive Cancer Center, Buffalo, New York, United States|Columbia University and New York Presbyterian Hospital, New York, New York, United States|Memorial Sloan Kettering Cancer Cente…		https://ClinicalTrials.gov/show/NCT04310592	AL	hPC		CYNK-001	none stated, intravenous?, systemic	ex vivo expansion + differenciation							3
	170	533	171	https://ClinicalTrials.gov/show/NCT03013582	NCT03013582	Amniotic Membrane Wrapping and Tenolysis Versus Tenolysis Alone for Treatment of Tendon Adhesions of the Hand/Wrist		Unknown status	No Results Available	Tendinopathy|Adhesions Nos Postoperative|Scar|Fibrosis	13	13	M65-M68	Orthopedic	Nicola	MARIEASTEFANIA	Biological: Amnion Tendon Wrapping|Procedure: Surgical Tenolysis	Total Active Motion (TAM)|Passive Range of Motion (PROM)|Patient-Rated Wrist Evaluation (PRWE)|Quick Disabilities of the Arm, Shoulder and Hand (QuickDASH)|Complications	Thomas Jefferson University	All	18 Years and older Â (Adult, Older Adult)	Not Applicable	40 (20 + 20 controls)	Other	Interventional	Allocation: Randomized|Intervention Model: Parallel Assignment|Masking: Double (Participant, Outcomes Assessor)|Primary Purpose: Treatment	16D.538	2017-01-01	2018-07-01		2017-01-06		2017-01-06			https://ClinicalTrials.gov/show/NCT03013582	AL	hAM		AlloWrap	peritendon, local	not stated							1
	171	737	172	https://ClinicalTrials.gov/show/NCT03307499	NCT03307499	NeoPatch Used as Adjunct in Foot and Ankle Tendon Surgery		Completed	No Results Available	Tendinopathy|Tendon Tear|Tendon Injuries|Foot Ankle Injuries	13	13	M65-M68	Orthopedic	Nicola	MARIEASTEFANIA	Other: NeoPatch	Quantitative ultrasound assessment of post-operative adhesions|Change in quantitative ultrasound assessment of post-operative adhesions|Qualitative ultrasound assessment of post-operative adhesions|VAS Average Pain Score|VAS Current Pain Score|Change in VAS Average Pain Score|Change in VAS Current Pain Score|AOFAS Foot and Ankle Function Score|Change in AOFAS Foot and Ankle Function Score|Use of …	CryoLife, Inc.	All	18 Years and older Â (Adult, Older Adult)	Not Applicable	7	Industry	Interventional	Allocation: N/A|Intervention Model: Single Group Assignment|Masking: None (Open Label)|Primary Purpose: Prevention	HPM1701.000-M	2017-09-21	2018-12-31	2019-05-15	2017-10-11		2019-05-24	Advanced Foot and Ankle Surgeons, Sycamore, Illinois, United States		https://ClinicalTrials.gov/show/NCT03307499	AL	hACM		NeoPatch	peritendon, local	dehydration, sterilization							n.s.
	172	484	173	https://ClinicalTrials.gov/show/NCT01708187	NCT01708187	The Role of C-HAM in the Surgical Repair of Peroneal Tendons: An Infrared Thermography Model	Amniox	Terminated	Has Results	Tendon Tears	13	13	M65-M68	Orthopedic	Nicola	MARIEASTEFANIA	Biological: Clarixâ„¢1k graft	Change in Ankle Pain, Inflammation, Function & Activity Limitation From Baseline to 12 Months	Orthopedic Foot and Ankle Center, Ohio	All	18 Years and older Â (Adult, Older Adult)	Not Applicable	2	Other	Interventional	Allocation: Randomized|Intervention Model: Parallel Assignment|Masking: Single (Outcomes Assessor)|Primary Purpose: Treatment	OH1-12-00396	2012-10-01	2014-11-01	2014-11-01	2012-10-16	2016-05-19	2016-11-03	Orthopedic Foot and Ankle Center, Westerville, Ohio, United States		https://ClinicalTrials.gov/show/NCT01708187	AL	hAM ; hUC		Clarix®Cord 1K	peritendon, local	CryoP							n.s.
	173	106	174	https://ClinicalTrials.gov/show/NCT03724617	NCT03724617	Clinical Study of Umbilical Cord Mesenchymal Stem Cells Combined With Collagen Scaffold in the Treatment of Thin Endometrium		Completed	No Results Available	Thin Endometrium|Intrauterine Adhesion	14	14		Surgical	Nicola	MARIEASTEFANIA	Drug: umbilical cord mesenchymal stem cells combined with collagen scaffold	the change of endometrial thickness|pregnancy rate|live birth rate|abortion rate	Sir Run Run Shaw Hospital	Female	20 Years to 40 Years Â (Adult)	Not Applicable	18	Other	Interventional	Allocation: N/A|Intervention Model: Single Group Assignment|Masking: None (Open Label)|Primary Purpose: Treatment	SRRSHRMC20180924	2018-10-29	2020-06-30	2020-12-31	2018-10-30		13.04.2021.	Sir Run Run Shaw hopital,School of medicine,Zhejiang University, Hangzhou, China		https://ClinicalTrials.gov/show/NCT03724617	AL	hUC-MSC	Natural membrane: collagen		intrauterine, local	not stated							n.s.
	174	161	175	https://ClinicalTrials.gov/show/NCT04014166	NCT04014166	Study of Human Umbilical Cord-derived Mesenchymal Stem Cells for Treatment of Refractory Immune Thrombocytopenia		Recruiting	No Results Available	Thrombocytopenia|Mesenchymal Stem Cells	3	3	D69.6		Nicola	MARIEASTEFANIA	Other: Human umbilical cord-derived mesenchymal stem cells (hUC-MSCs)	Changes of the platelet counts after hUC-MSCs infusion|Incidence of adverse events after hUC-MSCs infusion|Changes in virus safety indicators after hUC-MSCs infusion|Changes of concentration of hUC-MSCs in peripheral blood|Changes of antibody production of hUC-MSCs in peripheral blood|Changes of immune function in refractory ITP patients after hUC-MSCs infusion	Institute of Hematology & Blood Diseases Hospital	All	18 Years to 60 Years Â (Adult)	Not Applicable	15	Other	Interventional	Allocation: N/A|Intervention Model: Single Group Assignment|Masking: None (Open Label)|Primary Purpose: Treatment	SC2019002-EC-1	2019-11-21	2021-12-31	2022-12-31	2019-07-10		2020-07-21	Yunfei Chen, Tianjin, Tianjin, China		https://ClinicalTrials.gov/show/NCT04014166	AL	hUC-MSC			intravenous, systemic	not stated	0,5E+06 , 1E+06 , 2E+06	1	1				4
	175	397	176	https://ClinicalTrials.gov/show/NCT01836783	NCT01836783	Bone Augmentation Techniques in Extraction Sockets		Active, not recruiting	No Results Available	Tooth Loss	11	11	K08.1	Dental	Nicola	MARIEASTEFANIA	Other: Amnion Allograft|Other: Allograft	Changes in Hard Tissue Composition|Changes in soft tissue healing	University of Alabama at Birmingham|BioDlogics	All	19 Years and older Â (Adult, Older Adult)	Not Applicable	22	Other|Industry	Interventional	Allocation: Randomized|Intervention Model: Parallel Assignment|Masking: Single (Participant)|Primary Purpose: Treatment	Amnio-12	2013-01-01	2020-12-01	2021-06-01	2013-04-22		2020-08-20	University of Alabama at Birmingham, School of Dentistry, Birmingham, Alabama, United States		https://ClinicalTrials.gov/show/NCT01836783	AL	hAM	Bone substitute: bone allograft	BioDRestore®	Intraalveolar, teeth socket, local	CryoP							n.s.
	176	493	177	https://ClinicalTrials.gov/show/NCT02765737	NCT02765737	Dehydrated Human Amnion Chorion Membrane (dHACM) vs. Control in the Treatment of Partial Thickness Burns.		Terminated	No Results Available	Treatment of Partial Thickness Burns	13	13	T20-T32	Large wounds	Nicola	MARIEASTEFANIA	Other: Dehydrated Human Amnion/Chorion Membrane|Device: Mepilex Ag	Healing Rate|Freedom from Scarring|Reduction in pain	MiMedx Group, Inc.	All	12 Months to 70 Years Â (Child, Adult, Older Adult)	Not Applicable	23	Industry	Interventional	Allocation: Randomized|Intervention Model: Parallel Assignment|Masking: None (Open Label)|Primary Purpose: Treatment	EFBUR002	2016-04-01	2018-12-01	2018-12-01	2016-05-09		12.11.2020.	Keck School of Medicine, Los Angeles, California, United States|Drexel University, Philadelphia, Pennsylvania, United States		https://ClinicalTrials.gov/show/NCT02765737	AL	hACM			topical, skin burns, local	dehydration							n.s.
	177	762	178	https://ClinicalTrials.gov/show/NCT03028272	NCT03028272	Hearing Results and Post Surgical Outcomes Using Amniotic Membrane Allograft vs. Fascia for Tympanoplasty		Withdrawn(Lack of qualified participants)	No Results Available	Tympanic Membrane Perforation	8	8	H72	other	Nicola	MARIEASTEFANIA	Other: Skye Barrier|Other: Fascia	Comparable or improved performance of Skye ActiveBarrier	University of Missouri-Columbia	All	3 Years and older Â (Child, Adult, Older Adult)	Not Applicable	0	Other	Interventional	Allocation: Randomized|Intervention Model: Parallel Assignment|Masking: Single (Participant)|Primary Purpose: Treatment	2006074	2017-01-01	2018-12-31	2019-06-30	2017-01-23		15.04.2021.			https://ClinicalTrials.gov/show/NCT03028272	AL	hAM		ActiveBarrier®	topical, over tympano, local	not stated							n.s.
	178	792	179	https://ClinicalTrials.gov/show/NCT03569969	NCT03569969	Comparison Tympanoplasty With Membrane Amniotic and Autologous Fascia		Completed	No Results Available	Tympanic Membrane Perforation	8	8	H72	other	Nicola	MARIEASTEFANIA	Procedure: device: Tympanoplasty with Membrane Amniotic|Procedure: Tympanoplasty With Autologous Fascia	Morbidity and surgical complications|The amount of restoration|Duration of hospitalization	Mohammad Sadegh Bagheri Baghdasht|Baqiyatallah Medical Sciences University	All	Child, Adult, Older Adult	Not Applicable	30	Other	Interventional	Allocation: Randomized|Intervention Model: Parallel Assignment|Masking: Triple (Participant, Care Provider, Investigator)|Primary Purpose: Treatment	Ir.bmsu.rec.1395.233	2016-01-01	2017-06-01	2017-12-01	2018-06-26		2018-06-28			https://ClinicalTrials.gov/show/NCT03569969	AL	hAM		AM produced in Iran tissue product?	topical, over tympano, local	not stated						100um	n.s.
	179	456	180	https://ClinicalTrials.gov/show/NCT03484741	NCT03484741	Mesenchymal Stem Cell Therapy for Type 1 Diabetes Mellitus Patients		Unknown status	No Results Available	Type 1 Diabetes Mellitus	4	4	E10	other	Nicola	MARIEASTEFANIA	Biological: MSC and PRP	Fasting blood glucose|Hemoglobin A1c (HbA1c) level|Adverse events|Insulin dose|C-peptide|Blood insulin level	Van Hanh General Hospital|University of Science Ho Chi Minh City	All	18 Years to 45 Years Â (Adult)	Phase 1|Phase 2	15	Other	Interventional	Allocation: N/A|Intervention Model: Single Group Assignment|Masking: None (Open Label)|Primary Purpose: Treatment	DIME 1001	2017-04-01	2018-11-01	2018-11-01	2018-04-02		2018-04-04	Van Hanh Geral Hospital, Ho Chi Minh City, Ho Chi Minh, Vietnam		https://ClinicalTrials.gov/show/NCT03484741	AL	hUC-MSC			intravenous, systemic	not stated							n.s.
	180	122	181	https://ClinicalTrials.gov/show/NCT01413035	NCT01413035	Safety and Efficacy Study of Umbilical Cord/Placenta-Derived Mesenchymal Stem Cells to Treat Type 2 Diabetes		Unknown status	No Results Available	Type 2 Diabetes	4	4	E11	other	Nicola	MARIEASTEFANIA	Biological: MSC	To assess efficacy of transplantation treatment using umbilical cord/placenta-derived mesenchymal stem cells in patients with type 2 diabetes mellitus|To evaluate the incidence and severity of adverse events of transplantation treatment using umbilical cord/placenta-derived mesenchymal stem cells in patients with type 2 diabetes mellitus	Shandong University	All	18 Years to 80 Years Â (Adult, Older Adult)	Phase 1|Phase 2	30	Other	Interventional	Allocation: Randomized|Intervention Model: Parallel Assignment|Masking: Single (Outcomes Assessor)|Primary Purpose: Treatment	diabetes	2011-07-01	2013-12-01	2014-07-01	2011-08-09		2011-08-09	Department of Hematology of the 2nd Hospital of Shandong University, Jinan, Shandong, China		https://ClinicalTrials.gov/show/NCT01413035	AL	hUC-MSC ; hPMSC			intravenous, systemic	not stated	1000000		1				2
	181	313	182	https://ClinicalTrials.gov/show/NCT01954147	NCT01954147	Umbilical Cord Mesenchymal Stem Cells and Liraglutide in Diabetes Mellitus		Unknown status	No Results Available	Type 2 Diabetes	4	4	E11	other	Nicola	MARIEASTEFANIA	Drug: GLP-1|Biological: SC|Other: Standard Medical Treatment	HbA1C|Fasting Blood Glucose	Diabetes Care Center of Nanjing Military Command	All	35 Years to 65 Years Â (Adult, Older Adult)	Phase 1|Phase 2	100	Other	Interventional	Allocation: Non-Randomized|Intervention Model: Factorial Assignment|Masking: None (Open Label)|Primary Purpose: Treatment	SC/GLP-1	2013-10-01	2014-10-01	2015-10-01	2013-10-01		2014-02-20	Diabetes Care Center of Nanjing Military Command, Fuzhou, Fujian, China		https://ClinicalTrials.gov/show/NCT01954147	AL	hUC-MSC			intravenous, systemic	not stated							n.s.
	182	301	183	https://ClinicalTrials.gov/show/NCT03943940	NCT03943940	BM-MNCs and UC-MSCs Infusion for Type 2 Diabetes Mellitus Patients	T2DM	Recruiting	No Results Available	Type 2 Diabetes Mellitus	4	4	E11	other	Nicola	MARIEASTEFANIA	Biological: BM-MNC and UC-MSC|Other: Control	The level of C-peptid and HOMA-Î²|The level of HOMA-IR and cytokines TNF-Î±, IL-1Î²|Blood glucose level|Hemoglobin A1c (HbA1c) level|Adverse events|Insulin dose and drug dosage	Van Hanh General Hospital	All	18 Years to 70 Years Â (Adult, Older Adult)	Phase 1|Phase 2	60	Other	Interventional	Allocation: Non-Randomized|Intervention Model: Parallel Assignment|Masking: None (Open Label)|Primary Purpose: Treatment	TNLS012019-TBG	2019-04-24	2019-12-30	2020-08-30	2019-05-09		2019-05-10	Van Hanh General Hospital, Ho Chi Minh City, Ho Chi Minh, Vietnam		https://ClinicalTrials.gov/show/NCT03943940	AL	hUC-MSC	Cells: BM MNC		intravenous, systemic	not stated	1-2E+06		1				n.s.
	183	119	184	https://ClinicalTrials.gov/show/NCT04216849	NCT04216849	Clinical Study of Umbilical Cord Mesenchymal Stem Cells in the Treatment of Type 2 Diabetic Nephropathy		Recruiting	No Results Available	Type 2 Diabetes With Renal Manifestations	4	4	E11.2	other	Nicola	MARIEASTEFANIA	Biological: human umbilical cord mesenchymal stem cells|Other: saline	eGFR|UACR	Shanghai East Hospital	All	30 Years to 70 Years Â (Adult, Older Adult)	Phase 2	54	Other	Interventional	Allocation: Randomized|Intervention Model: Parallel Assignment|Masking: Triple (Participant, Care Provider, Investigator)|Primary Purpose: Treatment	DFSC-2019(CR)-06	1.7.2020.	2022-02-01	1.7.2022.	2020-01-03		2020-12-17	Shanghai East Hospital, Shanghai, Shanghai, China		https://ClinicalTrials.gov/show/NCT04216849	AL	hUC-MSC			intravenous, systemic	not stated	1500000		1				5
	184	84	185	https://ClinicalTrials.gov/show/NCT04441658	NCT04441658	Efficacy and Safety of Umbilical Cord Mesenchymal Stem Cells Transplantation in Patients With Type 2 Diabetes Mellitus		Recruiting	No Results Available	Type 2 Diabetes|Mesenchymal Stem Cells	4	4	E11	other	Nicola	MARIEASTEFANIA	Biological: Umbilical Cord Mesenchymal Stem Cells|Biological: saline	The changes in HbA1C level|Reduction of insulin requirement|The changes in blood glucose level	Shanghai East Hospital	All	30 Years to 75 Years Â (Adult, Older Adult)	Phase 1|Phase 2	30	Other	Interventional	Allocation: Randomized|Intervention Model: Parallel Assignment|Masking: Triple (Participant, Care Provider, Investigator)|Primary Purpose: Treatment	DFSC-2020(CR)-02	2020-04-10	2022-07-01	2022-12-01	2020-06-22		2020-06-22	Shanghai East Hospital, Shanghai Tongji University, Shanghai, Shanghai, China		https://ClinicalTrials.gov/show/NCT04441658	AL	hUC-MSC			intravenous, systemic	not stated	750000	1					4
	185	201	186	https://ClinicalTrials.gov/show/NCT02302599	NCT02302599	Mesenchymal Stem Cells to Treat Type II Diabetes	UC-MSCs	Completed	No Results Available	Type II Diabetes	4	4	E11	other	Nicola	MARIEASTEFANIA	Biological: Umbilical cord mesenchymal stem cells|Biological: Controlled suspension liquid	Change in MSCs Level From Baseline to Week 48 From Baseline|Change From Baseline in Fasting Glucose Over Time	Chinese PLA General Hospital	All	20 Years to 60 Years Â (Adult)	Phase 2	103	Other	Interventional	Allocation: Randomized|Intervention Model: Parallel Assignment|Masking: Double (Investigator, Outcomes Assessor)|Primary Purpose: Treatment	CHIN-PLAGH-ST-003	2013-01-01	2015-12-01	2015-12-01	2014-11-27		03.02.2021.	Chinese PLA General Hospital, Beijing, Beijing, China		https://ClinicalTrials.gov/show/NCT02302599	AL	hUC-MSC			intravenous, systemic	not stated	1500000		1				3
	186	856	187	https://ClinicalTrials.gov/show/NCT03406585	NCT03406585	WhartonÂ´s Jelly Derived Mesenchymal Stromal Cell Treatment of Adult Patients Diagnosed With Type I Diabetes		Recruiting	No Results Available	Type1 Diabetes Mellitus	4	4	E10	other	Nicola	MARIEASTEFANIA	Drug: ProTrans: Allogeneic transplantation with WJMSCs|Drug: Placebos	Safety; measured through set safety parameters|Efficacy; comparison of the intervention versus placebo at day 372 versus start of treatment|Number of patients insulin independent (ADA criteria) at days 187 and 372|Number of patients with daily insulin needs <0.25U/kg at days 187 and 372|Insulin requirement/kg BW at days 187 and 372|HbA1c at days 187 and 372.|Glucose variability at day 372|Delta c…	NextCell Pharma Ab	All	18 Years to 40 Years Â (Adult)	Phase 1|Phase 2	24	Industry	Interventional	Allocation: Randomized|Intervention Model: Parallel Assignment|Masking: Quadruple (Participant, Care Provider, Investigator, Outcomes Assessor)|Primary Purpose: Treatment	ProTrans-T1D|2017-002766-50	2017-11-28	2020-06-01	2020-06-01	2018-01-23		2019-06-05	Karolinska Trial Alliance, Fas 1 enheten, Karolinska Universitetssjukhuset Huddinge, Stockholm, Sweden		https://ClinicalTrials.gov/show/NCT03406585	AL	hUC-WJ-MSC			intravenous, systemic	cell isolation, expansion							n.s.
	187	293	188	https://ClinicalTrials.gov/show/NCT02442037	NCT02442037	Human Umbilical-Cord-Derived Mesenchymal Stem Cell Therapy in Active Ulcerative Colitis	UCMSC-UC	Unknown status	No Results Available	Ulcerative Colitis	11	11	K51	other	Nicola	MARIEASTEFANIA	Biological: UCMSC group|Other: Control group(Normal saline)	Safety will be determined by the assessment of major adverse events.|Clinical response (CDAI points)|Endoscopic improvement is assessed by UCEIS.|Level of C-reactive protein	Affiliated Hospital to Academy of Military Medical Sciences|Ivy Institute of Stem Cells Co. Ltd	All	18 Years to 65 Years Â (Adult, Older Adult)	Phase 1|Phase 2	30 (15+15 controls)	Other|Industry	Interventional	Allocation: Randomized|Intervention Model: Parallel Assignment|Masking: Single (Participant)|Primary Purpose: Treatment	307-IVY-SC-002	2015-05-01	2017-05-01	2017-12-01	2015-05-13		2015-05-15	Department of gastroenterology,Affiliated Hospital to Academy of Military Medical Sciences, Beijing, China		https://ClinicalTrials.gov/show/NCT02442037	AL	hUC-MSC			intravenous, systemic	not stated	1000000		1				3
	188	48	189	https://ClinicalTrials.gov/show/NCT03358654	NCT03358654	Evaluating Safety and Efficacy of Mesenchymal Stem Cells From Umbilical Cord		Unknown status	No Results Available	Umbilical Cord Bleeding|Knee Osteoarthritis	13	13	M19.9	Orthopedic	Nicola	MARIEASTEFANIA	Drug: mesenchymal stem cells from umbilical cord	Unexplained local and systemic symptoms or death	Peking University People's Hospital	All	18 Years to 75 Years Â (Adult, Older Adult)	Not Applicable	9	Other	Interventional	Allocation: N/A|Intervention Model: Single Group Assignment|Masking: None (Open Label)|Primary Purpose: Treatment	PUPH20170911	2018-01-01	2020-06-01	2020-12-01	2017-11-30		2017-11-30			https://ClinicalTrials.gov/show/NCT03358654	AL	hUC-MSC			intraarticular, local	not stated							1
	189	43	190	https://ClinicalTrials.gov/show/NCT01377311	NCT01377311	The Application of Cultured Cornea Stem Cells in Patients Suffering From Corneal Stem Cell Insufficiency		Terminated	No Results Available	Unilateral Limbal Stem Cell Insufficiency	7	7	H15-H22	Ophthalmic	Nicola	MARIEASTEFANIA	Procedure: Transplant of cultured limbal stem cells on cornea	The extent of corneal epithelium regeneration|visual acuity|complications	National Taiwan University Hospital	All	Child, Adult, Older Adult	Phase 1	0	Other	Interventional	Allocation: Non-Randomized|Intervention Model: Single Group Assignment|Masking: None (Open Label)|Primary Purpose: Treatment	32MD02	2008-07-01	2010-04-01	2010-04-01	2011-06-21		2011-06-21	National Taiwan University Hospital, department of Ophthalmology, Taipei, Taiwan		https://ClinicalTrials.gov/show/NCT01377311	AL	hAM	Cells: limbal stem cells		topical, cornea, local	not stated							1
	190	218	191	https://ClinicalTrials.gov/show/NCT03181087	NCT03181087	Safety of Umbilical Cord Mesenchymal Stem Cell Local Intramuscular Injection for Treatment of Uterine Scars		Recruiting	No Results Available	Uterine Scar	14	14	N85.8	Surgical	Nicola	MARIEASTEFANIA	Other: Umbilical cord MSCs	Safety evaluation through vital signs, the results of clinical lab tests and adverse events|Number of participants with uterine niche|Change of uterine scar thickness|Change of uterine scar area|Number of participants with endometritis|Number of participants with wound infection|Immunoglobulin concentrations in breast milk and serum|Adverse events occurrence	Maternal and Child Health Hospital of Foshan	Female	21 Years to 35 Years Â (Adult)	Phase 1	10	Other	Interventional	Allocation: N/A|Intervention Model: Single Group Assignment|Masking: None (Open Label)|Primary Purpose: Treatment	MCHHFoshan-1701	2020-10-11	2021-10-31	2022-05-30	2017-06-08		2020-02-21	Maternal and Child Health Hospital of Foshan, Foshan, Guangdong, China		https://ClinicalTrials.gov/show/NCT03181087	AL	hUC-MSC			intramuscular, local	not stated	10000000			1			1
	191	291	192	https://ClinicalTrials.gov/show/NCT02968459	NCT02968459	Safety and Efficacy of Umbilical Cord Mesenchymal Stem Cell Local Intramuscular Injection for Treatment of Uterine Scars		Recruiting	No Results Available	Uterine Scar	14	14	N85.8	Surgical	Nicola	MARIEASTEFANIA	Other: Umbilical cord MSCs|Other: 0.9% Saline	Number of participants with uterine niche|Change of uterine scar thickness|Change of uterine scar area|Number of participants with endometritis|Number of participants with wound infection|Immunoglobulin concentrations in breast milk and serum|Adverse events occurrence	Maternal and Child Health Hospital of Foshan	Female	21 Years to 35 Years Â (Adult)	Phase 2	120	Other	Interventional	Allocation: Randomized|Intervention Model: Parallel Assignment|Masking: Quadruple (Participant, Care Provider, Investigator, Outcomes Assessor)|Primary Purpose: Treatment	MCHHFoshan-1603	2020-05-01	2021-10-01	2022-04-01	2016-11-18		2020-02-21	Maternal and Child Health Hospital of Foshan, Foshan, Guangdong, China		https://ClinicalTrials.gov/show/NCT02968459	AL	hUC-MSC			intramuscular, local	not stated	10000000			1			1
	192	189	193	https://ClinicalTrials.gov/show/NCT03386708	NCT03386708	the Safety/Efficacy of Umbilical Cord Mesenchymal Stem Cell (19#iSCLifeÂ®-CSD) Therapy for Patients With Healing Poor After Uterus Injury		Recruiting	No Results Available	Uterus; Injury	14	14		Surgical	Nicola	MARIEASTEFANIA	Procedure: intrauterine injection|Procedure: intravenous injection|Biological: umbilical cord mesenchymal stem cell|Drug: Normal saline (NS)	Intrauterine adhesion patients efficacy evaluation|Incision lacuna and incision diverticulum patients efficacy evaluation|Ultrasound of uterus evaluation|Hysteroscopy evaluation|Pain score	Sclnow Biotechnology Co., Ltd.	Female	18 Years to 50 Years Â (Adult)	Phase 2	40	Industry	Interventional	Allocation: Randomized|Intervention Model: Parallel Assignment|Masking: None (Open Label)|Primary Purpose: Treatment	SCLnow-XY-01	2019-02-01	2019-12-01	2020-12-01	2017-12-29		2019-02-15	Xiangya Hospital Central South University, Changsha, Hunan, China		https://ClinicalTrials.gov/show/NCT03386708	AL	hUC-MSC			intrauterine, intravenous, systemic, local	not stated	2E+07; 4E+07			1			4
	193	753	194	https://ClinicalTrials.gov/show/NCT02929056	NCT02929056	Amniotic Membrane Allograft Application in the Management of Venous Leg Ulcerations	AmnioExCel	Enrolling by invitation	Results submitted	Varicose Ulcer|Venous Insufficiency	4, 9, 12	4, 9, 12	I83.0	Large wounds	Nicola	MARIEASTEFANIA	Device: AmnioExCel dressing and compression therapy|Device: SOC alginate dressing and compression therapy	Reduction in wound area|Patient pain scores	Prisma Health-Upstate|Clemson University|BioDlogics	All	18 Years and older Â (Adult, Older Adult)	Not Applicable	40	Other|Industry	Interventional	Allocation: Randomized|Intervention Model: Parallel Assignment|Masking: None (Open Label)|Primary Purpose: Treatment	00059274	2017-01-01	2020-07-01	2021-01-01	2016-10-10		2019-07-30			https://ClinicalTrials.gov/show/NCT02929056	AL	hAM		AmnioExel®	topical, skin ulcer, local	dehydration							n.s.
	194	354	195	https://ClinicalTrials.gov/show/NCT03818828	NCT03818828	Subjects With Non-Healing Venous Leg Ulcers Treated With Standard Care Plus Cryopreserved Human Umbilical Cord (TTAX01)		Completed	No Results Available	Venous Leg Ulcer	9, 12	9, 12	I83.0	Large wounds	Nicola	MARIEASTEFANIA	Biological: TTAX01|Other: Profore Compression Therapy|Other: Cadexomer Iodine dressing	Complete wound healing|Time to complete wound healing|Changes in pain using the numeric rating scale	Tissue Tech Inc.	All	18 Years and older Â (Adult, Older Adult)	Phase 2	31	Industry	Interventional	Allocation: N/A|Intervention Model: Single Group Assignment|Masking: None (Open Label)|Primary Purpose: Treatment	TTAX01-CR002	2019-02-14	2019-12-20	2020-01-28	2019-01-28		2020-09-03	ILD Consulting, Inc., Carlsbad, California, United States|UCLA Olive View, Sylmar, California, United States|Rosalind Franklin University, North Chicago, Illinois, United States|Advanced Foot & Ankle Center, Las Vegas, Nevada, United States|St Luke's-Roosevelt Hospital Center, New York, New York, United States|Carilion Clinic, Roanoke, Virginia, United States		https://ClinicalTrials.gov/show/NCT03818828	AL	hUC		TTAX01	topical, skin ulcer, local	CryoP							n.s.
	195	715	196	https://ClinicalTrials.gov/show/NCT01552447	NCT01552447	Human Amniotic Membrane Grafting and Standard of Care Versus Standard of Care Alone in the Treatment of Venous Leg Ulcers		Completed	No Results Available	Venous Leg Ulcer	9, 12	9, 12	I83.0	Large wounds	Nicola	MARIE	Other: EpiFix|Other: Compression Therapy	The proportion of wounds achieving 40% closure in patients treated with amniotic membrane vs. standard of care|The proportion of wounds achieving 40% closure in patients treated with one application of amniotic membrane vs. standard of care|The proportion of wounds achieving 40% closure in patients treated with one application of amniotic membrane vs. 2 applications of amniotic membrane|The propo…	MiMedx Group, Inc.	All	18 Years and older Â (Adult, Older Adult)	Not Applicable	98	Industry	Interventional	Allocation: Randomized|Intervention Model: Parallel Assignment|Masking: None (Open Label)|Primary Purpose: Treatment	EFVLU001	2012-03-01	2014-05-01	2014-05-01	2012-03-13		2016-03-16	Eric J. Lullove DPM, Boca Raton, Florida, United States|MetroWest Medical Center, Framingham, Massachusetts, United States|St. Johns Wound Center, Tulsa, Oklahoma, United States|St. Vincent's Health Center, Erie, Pennsylvania, United States|Armstrong County Memorial Hospital, Kittanning, Pennsylvania, United States		https://ClinicalTrials.gov/show/NCT01552447	AL	hACM		EpiFix	topical, skin ulcer, local	dehydration							1 2
	196	536	197	https://ClinicalTrials.gov/show/NCT02838784	NCT02838784	Efficacy and Safety of Artacentâ„¢ for Treatment Resistant Lower Extremity Venous and Diabetic Ulcers	TMArtacent	Unknown status	No Results Available	Venous Ulcer|Foot Ulcer, Diabetic	9, 12	9, 12	I83.0 / E10.5	Large wounds	Nicola	MARIE	Other: Artacent Human Amniotic Membrane|Procedure: Standard of Care	Wound closure|Time to wound closure|Ulcer recurrence|Quality of Life|Impact of Treatment on Return to Work|Time to full weight bearing status|Adverse Events and Secondary Treatments|Number of grafts and graft size(s)	Tides Medical	All	18 Years and older Â (Adult, Older Adult)	Not Applicable	134	Industry	Interventional	Allocation: Randomized|Intervention Model: Parallel Assignment|Masking: Single (Participant)|Primary Purpose: Treatment	16-001	2016-09-01	2018-12-01	2018-12-01	2016-07-20		2017-10-13	Global Podiatry Partners, Inc, Arcadia, California, United States|Iberia Medical Center, New Iberia, Louisiana, United States|Ochsner Clinic Foundation, New Orleans, Louisiana, United States|Foot & Ankle Center of Nebraska, Omaha, Nebraska, United States|Livingston Podiatry Associates PLLC, Bellmore, New York, United States|Foot & Ankle Physicians of Ohio, Grove City, Ohio, United States|Southwes…		https://ClinicalTrials.gov/show/NCT02838784	AL	hAM		Artacent™	topical, skin ulcer, local	dehydration							up to 5
	197	498	198	https://ClinicalTrials.gov/show/NCT01948934	NCT01948934	Clinic Trial in Phase 1 Using Amniotic Membrane for the Skin Replacement in Big Wounds		Completed	No Results Available	Wound	12, 19	12, 19	T14.1	Large wounds	Nicola	MARIE	Procedure: Amniotic membrane in big wounds	serious adverse events|inflammatory changes|wound evaluation|immunological evaluation|histological evaluation|microbiological evaluation	Fundacion para la Formacion e Investigacion Sanitarias de la Region de Murcia	All	18 Years and older Â (Adult, Older Adult)	Phase 1	6	Other	Interventional	Allocation: N/A|Intervention Model: Single Group Assignment|Masking: None (Open Label)|Primary Purpose: Treatment	MA/GH|2011-004395-11	2012-06-01	2017-02-06	2017-02-06	2013-09-24		2017-03-27	Gregorio Castellanos Escrig MD, Murcia, El Palmar, Spain		https://ClinicalTrials.gov/show/NCT01948934	AL	hAM			topical, large wounds, local	not stated							n.s.
	198	743	199	https://ClinicalTrials.gov/show/NCT01824381	NCT01824381	Use of the Amniotic Membrane in Large Wound Epithelialization	MA/GH	Completed	No Results Available	Wounds	12, 19	12, 19	T14.1	Large wounds	Nicola	MARIE	Procedure: Place amniotic membrane in large wounds|Procedure: Obtaining and Cryopreservation of amniotic membrane|Drug: amniotic membrane	Safety|Measurement of the wound area|Evolution of local pain measured with a visual analog scale|Changes in the signaling pathways of TGFb.	Red de Terapia Celular|Public Health Service, Murcia|Universidad de Murcia|Hospital Universitario Virgen de la Arrixaca|MurciaSalud	All	18 Years and older Â (Adult, Older Adult)	Phase 1	6	Industry|Other	Interventional	Allocation: N/A|Intervention Model: Single Group Assignment|Masking: None (Open Label)|Primary Purpose: Treatment	MA/GH|2011-004395-11	2012-07-01	2017-03-01	2017-03-01	2013-04-04		2017-03-30	Clinical Universitary Hospital Virgen de la Arrixaca, El Palmar, Murcia, Spain		https://ClinicalTrials.gov/show/NCT01824381	AL	hAM			topical, large wounds, local	CryoP							up to 6
	199	21	200	https://ClinicalTrials.gov/show/NCT04438174	NCT04438174	Processed Amniotic Fluid (pAF) for the Treatment of Chronic Wounds		Not yet recruiting	No Results Available	Wounds and Injuries	12, 19	12, 19	T14.1	Large wounds	Nicola	MARIE	Drug: Processed Amniotic Fluid|Other: Standard of Care Wound Treatment Regimen	Safety - adverse events including serious adverse events|Feasibility - reduction in wound size	University of Utah	All	18 Years to 85 Years Â (Adult, Older Adult)	Phase 1|Phase 2	60	Other	Interventional	Allocation: Randomized|Intervention Model: Parallel Assignment|Masking: Single (Outcomes Assessor)|Primary Purpose: Treatment	128708	2021-01-01	2025-08-01	2025-08-01	2020-06-18		2020-06-18	University of Utah Burn Center, Salt Lake City, Utah, United States		https://ClinicalTrials.gov/show/NCT04438174	AL	hAF			topical, intrawound, local	not stated						1ml	2
	200	559	201	https://ClinicalTrials.gov/show/NCT02672280	NCT02672280	Safety and Exploratory Efficacy Study of Collagen Membrane With Mesenchymal Stem Cells in the Treatment of Skin Defects	SEESCMMSCTSD	Unknown status	No Results Available	Wounds|Diabetic Foot Ulcers|Burns	12, 19	12, 19	T14.1 / E10.5 / T	Large wounds	Nicola	MARIE	Device: Medical Collagen Membrane with MSC|Device: Medical Collagen Membrane	Incidence of adverse events that are related to study treatment and associated with the grafting site|Percentage of wound closure as determined|Scar outcome assessment|Incidence of contracture release or revision surgeries|Incidence of increased temperature sensitivity|Incidence of paresthesias, pain, dulling of sensation assessed|Incidence and severity of infections at grafting sites|Incidence o…	South China Research Center for Stem Cell and Regenerative Medicine	All	18 Years to 70 Years Â (Adult, Older Adult)	Phase 1|Phase 2	30	Other	Interventional	Allocation: Randomized|Intervention Model: Parallel Assignment|Masking: None (Open Label)|Primary Purpose: Treatment	UCMSC-3	2016-05-01	2017-12-01	2017-12-01	2016-02-03		2016-02-03			https://ClinicalTrials.gov/show/NCT02672280	AL	hUC-MSC	Natural membrane: collagen		topical, skin, local	not stated							n.s.
	201	81	202	https://ClinicalTrials.gov/show/NCT03521258	NCT03521258	Limb Salvage Through Tissue Engineering: A Novel Treatment Modality Using Dehydrated Human Amnion/Chorion Membrane		Unknown status	No Results Available	Wounds|Trauma|Injury|Limb Salvage|Soft Tissue Injuries	12, 19	12, 19	T14.1	Large wounds	Nicola	MARIE	Device: Dehydrated Human Amnion/Chorion Membrane|Procedure: Flap-Based Reconstructive Surgery	Treatment failure|Wound Issue|Epidermolysis|Length of ICU stay|Length of inpatient hospital stay|Total treatment time from initial treatment to initial closure (excludes treatment of complications)|Total treatment time from initial treatment to completion of limb salvage (includes treatment of complications)|Number of dHACM treatments required|Death from any cause|Deep vein thrombosis diagnosed b…	Louisiana State University Health Sciences Center in New Orleans	All	18 Years to 65 Years Â (Adult, Older Adult)	Not Applicable	53	Other	Interventional	Allocation: Randomized|Intervention Model: Parallel Assignment|Masking: None (Open Label)|Primary Purpose: Treatment	9167	2016-02-01	2019-02-01	2019-02-01	2018-05-11		2018-05-11	Louisiana State University Health Sciences Center - N.O., New Orleans, Louisiana, United States		https://ClinicalTrials.gov/show/NCT03521258	AL	hACM		EpiFix	topical, large wounds, local	dehydration							up to 2
	202	243	1	https://ClinicalTrials.gov/show/NCT01619189	NCT01619189	Cell Therapy in Failure Syndromes in Limbal Stem Cells	TC181	Completed	No Results Available	Limbal Deficiency	7	7	H18.9	Ophthalmic	Pedro	MARIE	Biological: epithelial stem cells cultured|Procedure: transplantation of cultured cells	survival of the transplanted epithelium|visual acuity|re-epithelialization time after keratoplasty|Symptoms|morphometric analysis of the ocular surface	Centre Hospitalier National d'Ophtalmologie des Quinze-Vingts|Etablissement FranÃ§ais du Sang	All	18 Years to 70 Years Â (Adult, Older Adult)	Phase 2	14	Other	Interventional	Allocation: N/A|Intervention Model: Single Group Assignment|Masking: None (Open Label)|Primary Purpose: Treatment	PHRC 2001|AOM01086	2007-06-01	2017-03-06	2017-03-06	2012-06-14		2019-09-03	CHNO des quinze-vingts, Paris, France		https://ClinicalTrials.gov/show/NCT01619189	AL	hAM	Cells: limbal epithelial stem cells		topical, cornea, local	not stated	-						1
	203	82	2	https://ClinicalTrials.gov/show/NCT02579993	NCT02579993	ABCB5 as a Prognostic Marker in Survival of Cultivated Limbal Stem Cell Transplantation		Terminated	No Results Available	Limbal Stem Cell Deficiency	7	7	H18.9	Ophthalmic	Pedro	MARIE	Procedure: Pannus and conjunctival dissection|Procedure: Human cultivated limbal stem cell transplantation	Objective clinical evaluation|Corneal cells morphology|Quality of life questionnaire|Visual acuity	Instituto de OftalmologÃ­a FundaciÃ³n Conde de Valenciana|National Council of Science and Technology, Mexico	All	16 Years and older Â (Child, Adult, Older Adult)	Not Applicable	10	Other	Interventional	Allocation: N/A|Intervention Model: Single Group Assignment|Masking: None (Open Label)|Primary Purpose: Treatment	CI-051-2014	2015-03-01	2018-03-01	2018-03-01	2015-10-20		2018-03-06	Instituto de Oftalmologia Conde de Valenciana, Mexico City, Mexico		https://ClinicalTrials.gov/show/NCT02579993	AL	hAM	Cells: limbal stem cells		topical, cornea, local	not stated	-						1
	204	561	3	https://ClinicalTrials.gov/show/NCT02592330	NCT02592330	Limbal Stem Cell Deficiency (LSCD) Treatment With Cultivated Stem Cell (CALEC) Graft	CALEC	Recruiting	No Results Available	Limbal Stem Cell Deficiency	7	7	H18.9	Ophthalmic	Pedro	MARIE	Procedure: Biopsy to collect limbal epithelial stem cells that will be cultivated into a graft|Biological: Cultivation of Limbal epithelial cells into a graft|Procedure: CALEC Transplant	Safety - The occurrence of ocular infection|Safety - The occurrence of corneal perforation.|Safety - The occurrence of graft detachment â‰¥ 50%.|Safety - The occurrence adverse events and their relationship to the study intervention|Feasibility - obtaining cell growth and maintaining cell viability|Feasibility - avoiding culture contamination|Efficacy - Improvement in corneal surface Integrity|Ef…	Massachusetts Eye and Ear Infirmary|Dana-Farber Cancer Institute	All	18 Years to 89 Years Â (Adult, Older Adult)	Phase 1|Phase 2	17	Other	Interventional	Allocation: N/A|Intervention Model: Single Group Assignment|Masking: None (Open Label)|Primary Purpose: Treatment	14-124H	2016-08-01	2022-12-30	2023-06-30	2015-10-30		2020-05-06	Massachusetts Eye and Ear Infirmary, Boston, Massachusetts, United States		https://ClinicalTrials.gov/show/NCT02592330	AL	hAM	Cells: limbal epithelial stem cells	AmnioGraft®	topical, cornea, local	not stated	-						1
	205	60	4	https://ClinicalTrials.gov/show/NCT02649621	NCT02649621	The Improvement of Limbal Stem Cell Deficiency (LSCD) in Unilateral Stem Cell Damage by Amniotic Membrane Extract Eye Drop (AMEED)		Completed	No Results Available	Limbal Stem Cell Deficiency (LSCD)	7	7	H18.9	Ophthalmic	Pedro	MARIE	Biological: Amniotic Membrane Extract Eye Drop (AMEED)	Limbal defect size|Corneal epithelial integrity|Corneal epithelial stability|Vascularization|Transparency|Best spectacle corrected visual activity	Royan Institute	All	18 Years to 50 Years Â (Adult)	Phase 1	10	Other	Interventional	Allocation: N/A|Intervention Model: Single Group Assignment|Masking: None (Open Label)|Primary Purpose: Treatment	Royan-Eye-002	2011-08-01	2012-03-01	2012-08-01	2016-01-07		2016-01-07			https://ClinicalTrials.gov/show/NCT02649621	AL	AMEED	Cells: limbal stem cells		topical, cornea, local	AMEED	-						1
	206	61	5	https://ClinicalTrials.gov/show/NCT01562002	NCT01562002	Safety Study of Stem Cell Transplant to Treat Limbus Insufficiency Syndrome		Completed	No Results Available	Limbus Corneae Insufficiency Syndrome	7	7	H18.9	Ophthalmic	Pedro	MARIE	Procedure: Stem Cell with Amniotic Membrane Transplant	Viability and safety of mesenchymal stem cell transplant|Absence of complications in pre and peri surgical implantation|Improvement of 2 lines in Best Corrected Visual Acuity	Instituto Universitario de OftalmobiologÃ­a Aplicada (Institute of Applied Ophthalmobiology) - IOBA|University of Valladolid|Centro en Red de Medicina Regenerativa de Castilla y Leon|Red de Terapia Celular	All	18 Years and older Â (Adult, Older Adult)	Phase 1|Phase 2	27	Other|Industry	Interventional	Allocation: Randomized|Intervention Model: Parallel Assignment|Masking: Double (Participant, Investigator)|Primary Purpose: Treatment	IOBA-05-2010	2012-03-01	2014-12-01	2014-12-01	2012-03-23		2015-01-08	IOBA, Valladolid, Spain		https://ClinicalTrials.gov/show/NCT01562002	AL	hAM	Cells: BM MSC		topical, cornea, local	not stated	-						1
	207	110	6	https://ClinicalTrials.gov/show/NCT04357600	NCT04357600	Umbilical Cord Mesenchymal Stem Cell for Liver Cirrhosis Patient Caused by Hepatitis B		Recruiting	No Results Available	Liver Cirrhoses	11	11	K74	Other	Pedro	MARIE	Biological: Allogeneic Umbilical Cord Mesenchymal Stem Cell	Child Pugh Score|Examination of liver function|MELD Score	PT. Prodia Stem Cell Indonesia	All	18 Years to 65 Years Â (Adult, Older Adult)	Phase 1|Phase 2	12	Industry	Interventional	Allocation: N/A|Intervention Model: Single Group Assignment|Masking: None (Open Label)|Primary Purpose: Treatment	CT/LC/01/2018	2018-05-17	2020-12-20	2020-12-20	2020-04-22		2020-06-04	Cipto Mangunkusumo hospital, Jakarta, DKI Jakarta, Indonesia		https://ClinicalTrials.gov/show/NCT04357600	AL	hUC-MSC			intravenous, systemic	not stated	100000000				1		1
	208	234	7	https://ClinicalTrials.gov/show/NCT01718587	NCT01718587	Difference in Efficacy Between Stem Cell Transplantation and Classical Therapy in Liver Cirrhosis Patients		Unknown status	No Results Available	Liver Cirrhosis	11	11	K74	Other	Pedro	MARIE	Procedure: stem cell transplantation through interventional procedure|Drug: antiviral therapy (lamivudine, other antiviral drugs)	liver volume calculated by MRI|change from baseline in liver volume calculated by MRI at 6 months|change from baseline in liver volume calculated by MRI at 12 months|blood biochemistry|blood test|liver enzyme fiber spectrum|coagulation|portal vein and splenic vein measure|estrogen and progestin in blood	General Hospital of Chinese Armed Police Forces|The First Hospital of Hebei Medical University	All	18 Years to 60 Years Â (Adult)	Phase 1|Phase 2	60	Other	Interventional	Allocation: Randomized|Intervention Model: Parallel Assignment|Masking: None (Open Label)|Primary Purpose: Treatment	2012-10-09 TC liver cirrhosis	2012-11-01	2013-05-01	2014-07-01	2012-10-31		2012-10-31	Yihua An, Beijing, China		https://ClinicalTrials.gov/show/NCT01718587	AL	hUC-MSC			intrahepatic, local	not stated							1
	209	327	8	https://ClinicalTrials.gov/show/NCT01342250	NCT01342250	Human Umbilical Cord Mesenchymal Stem Cells Transplantation for Patients With Decompensated Liver Cirrhosis		Completed	No Results Available	Liver Cirrhosis	11	11	K74	Other	Pedro	MARIE	Biological: conventional therapy plus low dose hUC-MSCs treatment|Biological: conventional therapy plus medium dose hUC-MSCs treatment|Biological: conventional therapy plus high dose hUC-MSCs treatment	Overall Survival (OS)|Liver function improvement|The size of liver and the width of portal venous|Incidence of hepatocellular carcinoma within 1 year|Child-Pugh score, MELD score,SF36-quality of life (SF36-QOL)|The clinical symptom improvement(including appetite, debilitation, abdominal distension, edema of lower limbs, et al )	Shenzhen Beike Bio-Technology Co., Ltd.|No.85 Hospital, Changning, Shanghai, China	All	18 Years to 70 Years Â (Adult, Older Adult)	Phase 1|Phase 2	20	Industry|Other	Interventional	Allocation: Randomized|Intervention Model: Parallel Assignment|Masking: None (Open Label)|Primary Purpose: Treatment	BKCR-LD-1.0(2010)	2010-10-01	2011-07-01	2011-10-01	2011-04-27		2011-10-14	Shanghai Liver Disease Research Center, the Nanjing Military Command (Shanghai 85 Hospital), Shanghai, Shanghai, China		https://ClinicalTrials.gov/show/NCT01342250	AL	hUC-MSC			none stated, intrahepatic?, local	not stated							n.s.
	210	330	9	https://ClinicalTrials.gov/show/NCT01877759	NCT01877759	A Clinical Study to Evaluate the Safety and Efficacy of Mesenchymal Stem Cells in Liver Cirrhosis		Unknown status	No Results Available	Liver Cirrhosis	11	11	K74	Other	Pedro	MARIE	Biological: Mesenchymal stem cell	Improvement in Liver function tests|Changes in liver function according to Child-Pugh|Changes in liver function according to MELD Score|Improvement in QUALITY OF LIFE SCALE (QOL)	Chaitanya Hospital, Pune	All	25 Years to 65 Years Â (Adult, Older Adult)	Phase 1|Phase 2	20	Other	Interventional	Allocation: N/A|Intervention Model: Single Group Assignment|Masking: None (Open Label)|Primary Purpose: Treatment	CSCC/BM/2013/LS/01	2013-12-01	2014-12-01	2014-12-01	2013-06-14		2013-10-09	Chaitanya Hospital, Pune,, Maharashtra, India		https://ClinicalTrials.gov/show/NCT01877759	AL	hUC-MSC	Cells: BM MSC		intravenous, systemic	not stated							6
	211	279	10	https://ClinicalTrials.gov/show/NCT01728727	NCT01728727	Safety and Efficacy of Human Umbilical Cord Derived Mesenchymal Stem Cells for Treatment of HBV-related Liver Cirrhosis		Unknown status	No Results Available	Liver Cirrhosis|End Stage Liver Disease	11	11	K74	Other	Pedro	MARIE	Other: UC-MSC transplantation|Other: conventional treatment	one year survival rate|MELD score|Child Pugh Score|alpha fetoprotein|renal function	Fourth Military Medical University|The Second Affiliated Hospital of Chongqing Medical University|Eastern Hepatobiliary Surgery Hospital|Chinese Academy of Medical Sciences|Fudan University	All	18 Years to 65 Years Â (Adult, Older Adult)	Phase 1|Phase 2	240	Other	Interventional	Allocation: Randomized|Intervention Model: Parallel Assignment|Masking: None (Open Label)|Primary Purpose: Treatment	20120912-3	2012-09-01	2014-09-01	2015-09-01	2012-11-20		2012-11-20	Xijing Hospital of Digestive Disease, Xi'an, Shaanxi, China		https://ClinicalTrials.gov/show/NCT01728727	AL	hUC-MSC			intravenous, systemic	not stated	1000000		1				1
	212	316	11	https://ClinicalTrials.gov/show/NCT01724398	NCT01724398	Umbilical Cord Mesenchymal Stem Cells Transplantation Combined With Plasma Exchange for Patients With Liver Failure		Unknown status	No Results Available	Liver Failure	11	11	K72	Other	Pedro	MARIE	Other: Conventional plus UC-MSC treatment|Other: Conventional plus PE treatment|Other: Conventional plus UC-MSC and PE therapy|Other: Conventional treatment	Survival rate and time|Improve biochemical indexes [alanine aminotransferase (ALT), albumin (ALB), total bilirubin (TBIL), prothrombin time (PT), INR and so on]|The clinical symptom improvement [including appetite, debilitation, abdominal distension, edema of lower limbs, et al]|Liver function evaluation using Child-Pugh score and MELD score|Immune function improvement [including Th1/Th2]|The occ…	Third Affiliated Hospital, Sun Yat-Sen University	All	16 Years to 65 Years Â (Child, Adult, Older Adult)	Phase 1|Phase 2	120	Other	Interventional	Allocation: Randomized|Intervention Model: Parallel Assignment|Masking: None (Open Label)|Primary Purpose: Treatment	UCMSC-PE	2012-11-01	2015-03-01	2015-03-01	2012-11-09		2013-02-28	Department of Infectious Diseases, The Third Affliated Hospital of Sun Yat-sen University, Guangzhou, Guangdong, China		https://ClinicalTrials.gov/show/NCT01724398	AL	hUC-MSC			intravenous, systemic	not stated	100000	1					4
	213	464	12	https://ClinicalTrials.gov/show/NCT01844063	NCT01844063	Safety and Efficacy of Diverse Mesenchymal Stem Cells Transplantation for Liver Failure		Unknown status	No Results Available	Liver Failure	11	11	K72	Other	Pedro	MARIE	Genetic: Conventional plus BM-MSC treatment|Genetic: Conventional plus UC-MSC treatment|Drug: Conventional treatment	survival rate|Liver function|Marker of liver cancer|The degree of hepatic necrosis|The improvement of symptoms|The score for Model for End-Stage Liver Disease|The improvement of immune function|complications|The incidence of hepatocellular carcinoma	Third Affiliated Hospital, Sun Yat-Sen University	All	18 Years to 65 Years Â (Adult, Older Adult)	Phase 1|Phase 2	210	Other	Interventional	Allocation: Randomized|Intervention Model: Parallel Assignment|Masking: None (Open Label)|Primary Purpose: Treatment	The Third Affiliated Hospital	2013-07-01	2016-01-01	2019-01-01	2013-05-01		2013-07-08	Qi Zhang, Guangzhou, Guangdong, China		https://ClinicalTrials.gov/show/NCT01844063	AL	hUC-MSC			intravenous, systemic	not stated	1E+05; 1E+06; 1E+07	1	1	1			8
	214	319	13	https://ClinicalTrials.gov/show/NCT02070484	NCT02070484	Human Amniotic Tissue-derived Allograft, NuCel, in Posteriolateral Lumbar Fusions for Degenerative Disc Disease		Terminated	Has Results	Lumbar Degenerative Disc Disease|Spinal Stenosis|Spondylolisthesis|Spondylosis|Intervertebral Disk Displacement|Intervertebral Disk Degeneration|Spinal Diseases|Bone Diseases|Musculoskeletal Diseases|Spondylolysis	13	13	M48.0, M43.1, M47	Spine injury	Pedro	MARIE	Biological: NuCel|Biological: Demineralized Bone Matrix	Oswestry Disability Index|Computed Tomography (CT) Scans to Assess Lumbar Bone Fusion	OhioHealth|NuTech Medical, Inc	All	18 Years to 75 Years Â (Adult, Older Adult)	Not Applicable	6	Other|Industry	Interventional	Allocation: Randomized|Intervention Model: Parallel Assignment|Masking: Single (Participant)|Primary Purpose: Treatment	OH2-13-0034	2014-02-01	2017-03-24	2017-03-24	2014-02-25	2018-08-27	2018-09-28	Riverside Methodist Hospital, Columbus, Ohio, United States|Grant Medical Center, Columbus, Ohio, United States	"Study Protocol and Statistical Analysis Plan", https://ClinicalTrials.gov/ProvidedDocs/84/NCT02070484/Prot_SAP_000.pdf	https://ClinicalTrials.gov/show/NCT02070484	AL	hAM ; hAFC	Bone substitute: Demineralized Bone Matrix	Nucel®	intradisc, local	not stated							1
	215	55	14	https://ClinicalTrials.gov/show/NCT04414592	NCT04414592	Human Umbilical Cord Mesenchymal Stem Cells For the Treatment of Lumbar Disc Degeneration Disease		Recruiting	No Results Available	Lumbar Disc Degeneration|Lumbar Disc Herniation	13	13	M51.1	Spine injury	Pedro	MARIE	Other: human umbilical cord mesenchymal stem cells	Lumbar disc signaling values from magnetic resonance imaging|Visual Analogue Scale (VAS) (0-10 scores, the higher scores mean a worse outcome)|Oswestry Disability Index(ODI) (0-50 scores, the higher scores mean a worse outcome)|The Short Form (36) Health survey (SF36) (0-100 scores, the higher scores mean a better outcome)|Disc Height Index (DHI) from X ray|Size of herniated nucleus pulposus from…	Shanghai General Hospital, Shanghai Jiao Tong University School of Medicine	All	18 Years to 60 Years Â (Adult)	Not Applicable	20	Other	Interventional	Allocation: N/A|Intervention Model: Single Group Assignment|Masking: None (Open Label)|Primary Purpose: Treatment	QFu	2020-08-01	2022-03-01	2023-03-01	2020-06-04		2020-06-04	Shanghai General Hospital, Shanghai, Shanghai, China|Shanghai General Hospital, Shanghai, China		https://ClinicalTrials.gov/show/NCT04414592	AL	hUC-MSC			intradisc, local	none	20000000			1			1
	216	116	15	https://ClinicalTrials.gov/show/NCT04104412	NCT04104412	The Safety/Efficacy Study of Human Umbilical Cord Mesenchymal Stem Cells Therapy for Lumbar Discogenic Pain		Recruiting	No Results Available	Lumbar Discogenic Pain	13	13	M51.5	Spine injury	Pedro	MARIE	Biological: human umbilical cord mesenchymal stem cell	Validity evaluation by detection the change of the VAS pain score relief rate for Lumbar disc pain of participants in different time point and compare with the VAS pain score before treatment|Observe treatment|Safety evaluation by detecting adverse events and serious adverse events|Safety evaluation by detecting Activated partial thromboplastin time (APTT)|Safety evaluation by detecting Prothromb…	Sclnow Biotechnology Co., Ltd.	All	18 Years and older Â (Adult, Older Adult)	Phase 1	242	Industry	Interventional	Allocation: Randomized|Intervention Model: Parallel Assignment|Masking: None (Open Label)|Primary Purpose: Treatment	SCLnow-XW-01	2019-08-15	2020-02-01	2024-07-31	2019-09-26		2019-09-26	Xuanwu Hospital Capital Medical University, Beijing, Beijing, China		https://ClinicalTrials.gov/show/NCT04104412	AL	hUC-MSC			intradisc, local	none	20000000			1			1
	217	11	16	https://ClinicalTrials.gov/show/NCT04537026	NCT04537026	The SAFE Trial. Sterile Amniotic Fluid Filtrate Epidural Injection.		Not yet recruiting	No Results Available	Lumbar Spinal Stenosis	13	13	M48.0	Spine injury	Pedro	MARIE	Drug: Amniotic Fluid Allograft|Drug: Dexamethasone sodium phosphate	The number of adverse events associated with the drug injection.|The percentage of participants reporting >50% improvement in NRS pain score at 6 weeks; back and leg pain separately.|The percentage of participants reporting >30% improvement in SSSQ score at 6 weeks.	University of Utah	All	18 Years and older Â (Adult, Older Adult)	Phase 1|Phase 2	112	Other	Interventional	Allocation: Randomized|Intervention Model: Crossover Assignment|Masking: Triple (Participant, Care Provider, Investigator)|Primary Purpose: Treatment	IRB 131761	2020-11-01	2024-11-20	2025-05-01	2020-09-03		2020-09-09			https://ClinicalTrials.gov/show/NCT04537026	AL	hAF			intrathecal, local	none						3 mL	1
	218	346	17	https://ClinicalTrials.gov/show/NCT03917797	NCT03917797	Mesenchymal Stromal Cells (MSCÂ´s) in Renal Lupus	MSC-ROLE	Recruiting	No Results Available	Lupus Erythematosus, Systemic|Lupus Glomerulonephritis	13, 14	13, 14	M32.1, N08.5	Other	Pedro	MARIE	Biological: MSC treatment|Drug: Standard of Care|Drug: Placebo	Achievement of Global Renal Response (GR) at Study Endpoint|Achievement of Complete Renal Response (CR) at Study Endpoint|Achievement of Partial Renal Response (PR) at Study Endpoint|Treatment Failure|Response of SLE Responder Index (SRI).|Selena Sledai|BILAG score|Disease Flares|Biomarker Response	Universidad de los Andes, Chile	All	18 Years to 75 Years Â (Adult, Older Adult)	Phase 2	39	Other	Interventional	Allocation: Randomized|Intervention Model: Parallel Assignment|Masking: Quadruple (Participant, Care Provider, Investigator, Outcomes Assessor)|Primary Purpose: Treatment	Phase II Lupus MSC	2019-04-02	2022-12-01	2022-12-01	2019-04-17		2019-04-17	ClÃ­nica Universidad de los Andes, Santiago de Chile, RegiÃ³n Metropolitana, Chile|Hospital Barros Luco Trudeau, Santiago de Chile, RegiÃ³n Metropolitana, Chile		https://ClinicalTrials.gov/show/NCT03917797	AL	hUC-MSC		Cellistem ® Lupus	intravenous, systemic	none							1
	219	118	18	https://ClinicalTrials.gov/show/NCT03562065	NCT03562065	Treatment of Refractory Systemic Lupus Erythematosus by Allogeneic Mesenchymal Stem Cells Derived From the Umbilical Cord	MSC-SLE	Not yet recruiting	No Results Available	Lupus Erythematosus|Stem Cell Transplant	13	13	M32.9	Other	Pedro	MARIE	Biological: mesenchymal stem cells	Toxicity of allogeneic MSC injection according to CTCAE|Toxicity of allogeneic MSC injection according to CTCAE Month 1|Toxicity of allogeneic MSC injection according to CTCAE Month 3|Toxicity of allogeneic MSC injection according to CTCAE Month 6|Toxicity of allogeneic MSC injection according to CTCAE Month 12|Proportion of subjects with Clinical Response Month 3|Proportion of subjects with Clin…	Assistance Publique - HÃ´pitaux de Paris	All	18 Years to 70 Years Â (Adult, Older Adult)	Phase 1|Phase 2	10	Other	Interventional	Allocation: N/A|Intervention Model: Single Group Assignment|Masking: None (Open Label)|Primary Purpose: Treatment	P150302	2018-07-01	2021-06-01	2021-06-01	2018-06-19		2018-06-19	Saint-Louis Hospital, Paris, France		https://ClinicalTrials.gov/show/NCT03562065	AL	hUC-MSC			intravenous, systemic	none	1E+06; 2E+06; 4E+06		1				1
	220	268	19	https://ClinicalTrials.gov/show/NCT03458156	NCT03458156	Umbilical Cord Mesenchymal Stem Cell Transplantation for Lupus Nephritis		Unknown status	No Results Available	Lupus Nephritis	13, 14	13, 14	M32.1, N08.5	Other	Pedro	MARIE	Biological: SLE group|Biological: LN group|Other: the control group	SLEDAI-2000 score|BILAG-2004 score|Health Assessment Questionnaire (HAQ) score	The First Affiliated Hospital of Dalian Medical University	All	18 Years to 60 Years Â (Adult)	Not Applicable	30	Other	Interventional	Allocation: Randomized|Intervention Model: Parallel Assignment|Masking: Double (Participant, Investigator)|Primary Purpose: Treatment	DalianMU_JL_002	2017-01-01	2019-09-01	2020-01-01	2018-03-08		2018-03-12			https://ClinicalTrials.gov/show/NCT03458156	AL	hUC-MSC			none stated, intravenous?, systemic	none							n.s.
	221	271	20	https://ClinicalTrials.gov/show/NCT03580291	NCT03580291	Human Umbilical Cord Mesenchymal Stem Cells Treatment for Lupus Nephritis (LN)		Not yet recruiting	No Results Available	Lupus Nephritis	13	13	M32.1	Other	Pedro	MARIE	Other: Mesenchymal stem cells|Drug: Mycophenolate Mofetil|Other: Placebo of Mesenchymal stem cells|Drug: Placebo of Mycophenolate Mofetil	Total remission rate|The time for subjects of the two groups to achieve PR and CR|Levels of 24-hour urinary protein|Ratio of Urinary Protein / Creatinine|Levels of serum albumin|Levels of serum creatinine|The estimated glomerular filtration rate ( eGFR )|Levels of Complement component 3 (C3)|Levels of Complement component 4 (C4)|The antinuclear antibody (ANA) levels|The anti-double stranded DNA a…	Lingyun Sun|The Affiliated Nanjing Drum Tower Hospital of Nanjing University Medical School	All	18 Years to 60 Years Â (Adult)	Phase 2	230	Other	Interventional	Allocation: Randomized|Intervention Model: Parallel Assignment|Masking: Double (Participant, Investigator)|Primary Purpose: Treatment	2017001	2018-08-01	2021-06-01	2021-06-01	2018-07-09		2018-07-10	The Affiliated Drum Tower Hospital of Nanjing University Medical School, Nanjing, Jiangsu, China		https://ClinicalTrials.gov/show/NCT03580291	AL	hUC-MSC			intravenous, systemic	none	2000000		1				1
	222	283	21	https://ClinicalTrials.gov/show/NCT01539902	NCT01539902	Phase 2 Study of Human Umbilical Cord Derived Mesenchymal Stem Cell for the Treatment of Lupus Nephritis	hUC-MSC-SLE	Unknown status	No Results Available	Lupus Nephritis	13, 14	13, 14	M32.1, N08.5	Other	Pedro	MARIE	Biological: Human Umbilical Cord derived MSCs|Drug: Cyclophosphamide	Efficacy and Safety	CytoMed & Beike	All	16 Years to 65 Years Â (Child, Adult, Older Adult)	Phase 2	25	Other	Interventional	Allocation: Randomized|Intervention Model: Parallel Assignment|Masking: Double (Participant, Investigator)|Primary Purpose: Treatment	CT 11-03	2012-02-01	2013-03-01	2013-05-01	2012-02-28		2012-03-06	Second Affiliated Hospital & SLE Research Centre, Kunming Medical University, Kunming China, Kunming, Yunan, China		https://ClinicalTrials.gov/show/NCT01539902	AL	hUC-MSC			intravenous, systemic	none							n.s.
	223	29	22	https://ClinicalTrials.gov/show/NCT04318600	NCT04318600	Allogeneic Amniotic Mesenchymal Stem Cell Therapy for Lupus Nephritis		Completed	No Results Available	Lupus Nephritis|Mesenchymal Stem Cells	13, 14	13, 14	M32.1, N08.5	Other	Pedro	MARIE	Drug: human amniotic mesenchymal stem cell	Incidence of Adverse Events|Changes in 24h urine protein quantification before and after treatmentï¼›|Changes in eGFR before and after treatment;|Changes in SLEDAI score before and after treatmentï¼›	Yan'an Affiliated Hospital of Kunming Medical University|The First People's Hospital of Yunnan	All	14 Years to 60 Years Â (Child, Adult)	Phase 1	16	Other	Interventional	Allocation: Non-Randomized|Intervention Model: Parallel Assignment|Masking: Single (Participant)|Primary Purpose: Treatment	2014001	2014-01-01	2017-03-01	2019-01-01	2020-03-24		2020-03-24			https://ClinicalTrials.gov/show/NCT04318600	AL	hAMSC			intravenous, systemic	none	1000000		1				3
	224	18	23	https://ClinicalTrials.gov/show/NCT04125329	NCT04125329	Umbilical Cord Mesenchymal Stem Cells Therapy for Diabetic Nephropathy		Not yet recruiting	No Results Available	Mesenchymal Stem Cells|Diabetic Nephropathy	4, 14	4, 14	N08.3, E10-E14	Other	Pedro	MARIE	Drug: Human umbilical cord mesenchymal stem cells	Incidence of Treatment-Emergent and Treatment-Chronic Adverse Events of human umbilical cord mesenchymal stem cells for diabetic nephropathy patient|Changes in eGFR before and after treatment; Changes in 24h urine protein quantification before and after treatment	Yan'an Affiliated Hospital of Kunming Medical University	All	18 Years to 60 Years Â (Adult)	Early Phase 1	15	Other	Interventional	Allocation: N/A|Intervention Model: Single Group Assignment|Masking: None (Open Label)|Primary Purpose: Treatment	43136152-9	2020-04-01	2022-09-01	2022-09-01	2019-10-14		2020-03-18			https://ClinicalTrials.gov/show/NCT04125329	AL	hUC-MSC			intravenous, systemic	none							3
	225	145	24	https://ClinicalTrials.gov/show/NCT03745417	NCT03745417	Efficacy and Safety of Expanded UCMSCs On Patients With Moderate to Severe Psoriasis	UCMSCs	Recruiting	No Results Available	Mesenchymal Stromal Cells|Psoriasis|Drug Effect|Drug Toxicity	12	12	L40.0	Other	Pedro	MARIE	Biological: Umbilical cord mesenchymal stem cells	Improvement rate of PASI(Psoriasis Area and Severity Index)|Psoriasis Area and Severity Index(PASI)|Relapse rate in treatment period / follow-up period|PASI-50|PASI-75|Pruritus Scores on the Visual Analogue Scale|the Body Surface Area (BSA%)|the Dermatology Life Quality Indexï¼ˆDLQIï¼‰	Guangdong Provincial Hospital of Traditional Chinese Medicine|Peking Union Medical College Hospital	All	18 Years to 65 Years Â (Adult, Older Adult)	Phase 1|Phase 2	5	Other	Interventional	Allocation: N/A|Intervention Model: Single Group Assignment|Masking: None (Open Label)|Primary Purpose: Treatment	S2018-11	2018-08-31	2019-02-28	2019-08-31	2018-11-19		2018-11-19	Guangdong Provincial Hospital of Traditional Chinese Medicine, Guangzhou, Guangdong, China		https://ClinicalTrials.gov/show/NCT03745417	AL	hUC-MSC			intravenous, systemic	none	2000000		1				5
	226	607	25	https://ClinicalTrials.gov/show/NCT03424629	NCT03424629	Safety and Efficacy of UC-MSCs in Patients With Plaque Psoriasis		Unknown status	No Results Available	Moderate and Severe Plaque Psoriasis	12	12	L40.0	Other	Pedro	MARIE	Biological: Low-dose UC-MSCs|Biological: High-dose UC-MSCs|Drug: Methotrexate	Proportion of subjects who have 75% or more reduction in [Psoriasis area-and-severity index score (PASI)] (PASI75) at week 20|Proportion of subjects who achieve a score of 0 or 1 on a 5-point Physician's global assessmentï¼ˆPGA0/1) at week 20|Proportion of subjects who have 90% or more reduction in [Psoriasis area-and-severity index score (PASI)] (PASI90) at week 20|Proportion of subjects who hav…	Tianjin Ever Union Biotechnology Co., Ltd.	All	18 Years to 60 Years Â (Adult)	Phase 1	57	Industry	Interventional	Allocation: Randomized|Intervention Model: Crossover Assignment|Masking: None (Open Label)|Primary Purpose: Treatment	TianjinEverUnion	2018-06-01	2018-09-30	2019-12-31	2018-02-07		2018-04-20	Peking University Third Hospital, Beijing, China|Tianjin Ever Union Biotechnology Co., Ltd., Beijing, China		https://ClinicalTrials.gov/show/NCT03424629	AL	hUC-MSC			intravenous, systemic	not stated	1 × 10E6, 3 × 10E6		1				6
	227	410	26	https://ClinicalTrials.gov/show/NCT03635450	NCT03635450	Study of hCT-MSC in Newborn Infants With Moderate or Severe HIE		Active, not recruiting	No Results Available	Moderate to Severe Hypoxic-ischemic Encephalopathy	16	16	P91.6	Other	Pedro	MARIE	Biological: Infusion of hCT-MSC	Incidence of infusion reactions|Incidence of Infections post-infusion|Survival|Neurodevelopmental Assessments	Joanne Kurtzberg, MD|Duke Clinical and Translational Science Institute (CTSI), part of the NIH Clinical and Translational Science Awards (CTSA)|Duke University	All	up to 48 Hours Â (Child)	Phase 1	6	Other	Interventional	Allocation: Non-Randomized|Intervention Model: Parallel Assignment|Masking: None (Open Label)|Primary Purpose: Treatment	Pro00100253	2018-12-27	2019-07-28	2020-12-28	2018-08-17		2020-08-21	Duke University, Durham, North Carolina, United States		https://ClinicalTrials.gov/show/NCT03635450	AL	hUC-MSC			intravenous, systemic	cell isolation, expansion, cryoP							1
	228	325	27	https://ClinicalTrials.gov/show/NCT02669199	NCT02669199	MSCs Source of Sweat Gland Cells of Large Area Skin Injury Patients Transplant of the Wound	MSCs	Completed	No Results Available	MSCs	19	19	T20, T21, T22, T23, T24, T25	Wound healing	Pedro	MARIE	Biological: MSCs	Frequency of Adverse Events|Relative Wound Area Regression of 40% or More at 12 Week	Chinese PLA General Hospital	All	18 Years to 60 Years Â (Adult)	Phase 1	20	Other	Interventional	Allocation: N/A|Intervention Model: Single Group Assignment|Masking: None (Open Label)|Primary Purpose: Treatment	CHIN-PLAGH-ST-007	2012-01-01	2015-12-01	2015-12-01	2016-02-01		2016-02-01	Chinese PLA General Hospital, Beijing, Beijing, China		https://ClinicalTrials.gov/show/NCT02669199	AL	hUC-MSC			topical, skin wound, local	none							n.s.
	229	626	28	https://ClinicalTrials.gov/show/NCT03552848	NCT03552848	Mesenchymal Stem Cells for Multiple Organ Dysfuntion Syndrome After Surgical Repaire of Acute Type A Aortic Dissection		Recruiting	No Results Available	Multiple Organ Dysfunction Syndrome	18	18	I71.0	Other	Pedro	MARIE	Biological: MSC	survival after intervention|adverse events|sequential organ failure assessment score(SOFA)|interleukin-6|the effects on kidney function|the effects on liver function|the effects on lung function|the effects on coagulation function|the effects on central nervous system	Fujian Medical University	All	20 Years to 80 Years Â (Adult, Older Adult)	Not Applicable	60	Other	Interventional	Allocation: Randomized|Intervention Model: Parallel Assignment|Masking: Single (Outcomes Assessor)|Primary Purpose: Treatment	2018005	2018-07-01	2019-12-01	2019-12-01	2018-06-12		2019-06-18	Department of Cardiovascular Surgery, Fuzhou, Fujian, China		https://ClinicalTrials.gov/show/NCT03552848	AL	hUC-MSC			intravenous, systemic	none	1000000		1				4
	230	28	29	https://ClinicalTrials.gov/show/NCT02034188	NCT02034188	Feasibility Study of Human Umbilical Cord Tissue-Derived Mesenchymal Stem Cells in Patients With Multiple Sclerosis		Completed	No Results Available	Multiple Sclerosis	7	7	G35	Other	Pedro	MARIE	Biological: Umbilical cord mesenchymal stem cells	Number of participants with adverse events|Number of participants with a change in disability as measured by Expanded Disability Status Scale (EDSS)|Number of participants with a change in neurological impairment as measured by Scripps Neurological Rating Scale|Number of participants with a change in cognitive function as measured by the â€¢ Paced Auditory Serial Addition Test (PASAT)|Number of p…	Translational Biosciences	All	18 Years to 55 Years Â (Adult)	Phase 1|Phase 2	20	Industry	Interventional	Allocation: N/A|Intervention Model: Single Group Assignment|Masking: None (Open Label)|Primary Purpose: Treatment	TBS-UCMSC-001	2014-01-01	2016-03-01	2016-03-01	2014-01-13		2017-08-10	Stem Cell Institute, Panama City, Panama		https://ClinicalTrials.gov/show/NCT02034188	AL	hUC-MSC			intravenous, systemic	none							n.s.
	231	126	30	https://ClinicalTrials.gov/show/NCT03326505	NCT03326505	Allogenic Mesenchymal Stem Cells And Physical Therapy for MS Treatment		Completed	No Results Available	Multiple Sclerosis	7	7	G35	Other	Pedro	MARIE	Biological: Umbilical cord derived Mesenchymal Stem Cells|Other: Supervised physical therapy	Isolation and Expansion of Mesenchymal Stem Cells|Safety and Efficacy Assessment Pre and Post Treatment|Motor Functions Assessments|Measuring Non-motor outcomes to assess treatment efficacy.|Biological Assessments	University of Jordan	All	18 Years to 65 Years Â (Adult, Older Adult)	Phase 1|Phase 2	60	Other	Interventional	Allocation: Randomized|Intervention Model: Parallel Assignment|Masking: Single (Investigator)|Primary Purpose: Treatment	ALLOMSUJCTC	2017-09-25	2020-01-25	2020-02-20	2017-10-31		2020-03-04	Cell Therapy Center, University of Jordan, Amman, Jordan|Cell Therapy Center, Amman, Jordan		https://ClinicalTrials.gov/show/NCT03326505	AL	hUC-MSC			intrathecal, local	cell isolation, expansion							n.s.
	232	137	31	https://ClinicalTrials.gov/show/NCT02587715	NCT02587715	A Study of Allogeneic Human UC-MSC and Liberation Therapy (When Associated With CCSVI) in Patients With RRMS		Unknown status	No Results Available	Multiple Sclerosis, Relapsing-Remitting	7	7	G35	Other	Pedro	MARIE	Biological: Allogeneic Human Umbilical Cord Tissue-Derived Mesenchymal Stem Cells|Other: Liberation therapy	Proportion of patients with clinical improvement in EDSS score compared to baseline|Proportion of patients with a change in either gadolinium enhancing or new T2-weighted lesions on brain MRI|Proportion of patients with reduction in T2 lesion volume on brain MRI|Proportion of patients with reduction in brain volume on MRI|Proportion of patients with clinical improvement in MSIS score compared to …	Novo Cellular Medicine Institute LLP	All	18 Years to 60 Years Â (Adult)	Phase 1|Phase 2	69	Industry	Interventional	Allocation: N/A|Intervention Model: Single Group Assignment|Masking: None (Open Label)|Primary Purpose: Treatment	PRT/NOVO/2015/001	2015-02-01	2017-02-01	2017-02-01	2015-10-27		2015-10-28	Novo Cellular Medicine Institute, San Fernando, Trinidad, Trinidad and Tobago		https://ClinicalTrials.gov/show/NCT02587715	AL	hUC-MSC			intravenous, systemic, intrathecal, local	not stated	5E+07; 1E+08			1	1		1
	233	155	32	https://ClinicalTrials.gov/show/NCT02418325	NCT02418325	A Study of Allogeneic Human UC-MSC and Liberation Therapy (When Associated With CCSVI) in Patients With RRMS		Terminated	No Results Available	Multiple Sclerosis, Relapsing-Remitting	7	7	G35	Other	Pedro	MARIE	Biological: Allogeneic Human Umbilical Cord Tissue-Derived Mesenchymal Stem Cells|Other: Liberation therapy	Proportion of patients with clinical improvement in EDSS score compared to baseline|Proportion of patients with a change in either gadolinium enhancing or new T2-weighted lesions on brain MRI|Proportion of patients with reduction in T2 lesion volume on brain MRI|Proportion of patients with reduction in brain volume on MRI|Proportion of patients with clinical improvement in MSIS score compared to …	Genesis Limited	All	18 Years to 60 Years Â (Adult)	Phase 1|Phase 2	69	Industry	Interventional	Allocation: N/A|Intervention Model: Single Group Assignment|Masking: None (Open Label)|Primary Purpose: Treatment	PRT/GENESIS/2015/001	2015-02-01	2017-02-01	2017-02-01	2015-04-16		2015-11-04	Genesis Institute of Cellular Medicine, Genesis (Trinidad and Tobago) Private Limited, San Fernando, Trinidad, Trinidad and Tobago		https://ClinicalTrials.gov/show/NCT02418325	AL	hUC-MSC			intrathecal, local	not stated	5E+07; 1E+08			1	1		1
	234	554	33	https://ClinicalTrials.gov/show/NCT04549285	NCT04549285	Infusions of Mesenchymal Stromal Cells in Children With Multisystem Inflammatory Syndrome	MISTIC	Not yet recruiting	No Results Available	Multisystem Inflammatory Syndrome in Children	22	22	U10.9	Other	Pedro	MARIE	Biological: Human Cord Tissue Mesenchymal Stromal Cells (hCT-MSCs)	Safety of the Investigational Product, hCT-MSCs, infusion reactions|Safety of the Investigational Product, hCT-MSCs, related adverse events|Safety of the Investigational Product, hCT-MSCs, anti-HLA antibodies|Survival|Inotrope support|Hospital Discharge|Duration of ICU stay|cardiac abnormalities	Joanne Kurtzberg, MD|Duke University	All	18 Years to 20 Years Â (Adult)	Phase 1	6	Other	Interventional	Allocation: N/A|Intervention Model: Single Group Assignment|Masking: None (Open Label)|Primary Purpose: Treatment	Pro00106044	2020-11-01	2021-02-01	2021-02-01	2020-09-15		2020-09-22	Emory University School of Medicine, Atlanta, Georgia, United States|New York Medical College, Westchester Medical Center (WMC), Westchester, New York, United States|Duke University Medical Center, Durham, North Carolina, United States		https://ClinicalTrials.gov/show/NCT04549285	AL	hUC-MSC			intravenous, systemic	cell isolation, expansion, cryoP	2-100E+06		1	1	1		4
	235	102	34	https://ClinicalTrials.gov/show/NCT03184935	NCT03184935	Research for Human Umbilical Cord Mesenchymal Stem Cells in the Treatment of Myelodysplastic Syndrome (MDS)		Unknown status	No Results Available	Myelodysplastic Syndromes	2	2	D46, D40.0		Pedro	MARIE	Biological: Allogeneic umbilical cord mesenchymal stem cells|Drug: Decitabine	Treatment related-adverse events counting|Improvement in clinical function	Sclnow Biotechnology Co., Ltd.	All	60 Years to 85 Years Â (Adult, Older Adult)	Phase 1|Phase 2	40	Industry	Interventional	Allocation: Randomized|Intervention Model: Parallel Assignment|Masking: Double (Participant, Investigator)|Primary Purpose: Treatment	SCLnow-IMIMH-03	2017-07-01	2018-03-01	2018-09-01	2017-06-14		2017-06-14	Inner Mongolia International Mongolian Hospital, Hohhot, Inner Mongolia, China		https://ClinicalTrials.gov/show/NCT03184935	AL	hUC-MSC			intravenous, systemic	none							n.s.
	236	398	1	NCT03798353	NCT03798353	Pericardial Matrix With Mesenchymal Stem Cells for the Treatment of Patients With Infarcted Myocardial Tissue	PERISCOPE	Recruiting	No Results Available	Myocardial Infarction	9	9	I21	other	Roberto	MARIE	Combination Product: PeriCord: Expanded and cryopreserved allogeneic umbilical cord WhartonÂ´s jelly-derived adult mesenchymal stem cells colonized on human pericardial matrix.|Procedure: Surgery by sternotomy	Rate of death or rehospitalization due to any cause and / or adverse reactions related to the procedure / product under investigation.|Death rate or rehospitalization due to cardiovascular causes|Rate of relevant arrhythmias in Holter of 24 hours|Relevant changes in N-terminal B-type natriuretic peptide (NT-proBNP) and High sensitivity troponin I (hsTnI) levels|Changes in the necrotic myocardial …	FundaciÃ³ Institut Germans Trias i Pujol|Germans Trias i Pujol Hospital	All	18 Years to 99 Years Â (Adult, Older Adult)	Phase 1	12	Other	Interventional	Allocation: Randomized|Intervention Model: Parallel Assignment|Masking: Double (Participant, Investigator)|Primary Purpose: Treatment	ICOR-2016-02|2018-001964-49	2019-05-13	2021-05-13	2021-05-13	2019-01-09		2020-04-16	Hospital Universitari Germans Trias i Pujol, Badalona, Barcelona, Spain		https://ClinicalTrials.gov/show/NCT03798353	AL	hUC-WJ-MSC	Tissue: pericardial matrix	Pericord	pericardial, local	not stated							1
	237	238	2	NCT02307435	NCT02307435	Allogenic Mesenchymal Stem Cell for Bone Defect or Non Union Fracture	AMSC	Unknown status	No Results Available	Non Union Fracture|Metaphyseal Fibrous Defect	17	17	Q77.8	orthopedic	Roberto	MARIE	Biological: MSC	cell viability|lower extremity functional score|disabilities of arm shoulder and hand	Indonesia University	All	19 Years to 30 Years Â (Adult)	Early Phase 1	9	Other	Interventional	Allocation: N/A|Intervention Model: Single Group Assignment|Masking: None (Open Label)|Primary Purpose: Treatment	ISMMSC001	2014-08-01	2017-12-01	2017-12-01	2014-12-04		2014-12-04	University of Indonesia, Jakarta Pusat, Jakarta, Indonesia|Faculty of Medicine, University of Indonesia, Propinsi DKI Jakarta, Jakarta, Indonesia		https://ClinicalTrials.gov/show/NCT02307435	AL	hUC-MSC	Cells: BM MSC and AD-MSC		intrabone, local	not stated	10000000			1			1
	238	367	3	NCT03230175	NCT03230175	Phase 2 Pilot Trial of Subjects With Complex Non-healing Diabetic Foot Ulcers Treated With Standard Care Plus Cryopreserved Umbilical Cord Allograft (TTAX01)		Completed	No Results Available	Non-healing Wound|Non-healing Diabetic Foot Ulcer|Diabetic Foot Infection	4	4	E11.6	other	Roberto	MARIE	Biological: TTAX01|Procedure: Surgical resection and debridement|Drug: Systemic antibiotics|Device: Off-loading	Complete wound healing|Time to complete wound healing|Rate of wound closure (area)|Rate of wound closure (volume)|Rate of wound closure (depth)|Rate of wound closure (granulation tissue)|To examine additional efficacy endpoints related to wound healing|Incidence of ulcer-related complications|To examine the effect of therapy on ulcer-related complications	Tissue Tech Inc.	All	18 Years and older Â (Adult, Older Adult)	Phase 2	32	Industry	Interventional	Allocation: N/A|Intervention Model: Single Group Assignment|Masking: None (Open Label)|Primary Purpose: Treatment	TTCRNE-1501	2017-10-04	2019-01-10	2019-04-01	2017-07-26		2020-03-18	Banner University Medical Center, Phoenix, Arizona, United States|UCLA Olive View, Sylmar, California, United States|University of Miami, Miami, Florida, United States|Village Podiatry Centers, Smyrna, Georgia, United States|Rosalind Franklin University, North Chicago, Illinois, United States|Ochsner Medical Center, New Orleans, Louisiana, United States|St Luke's-Roosevelt Hospital Center, New Yo…		https://ClinicalTrials.gov/show/NCT03230175	AL	hUC		TTAX01	topical, diabetic foot, local	not stated							up to 4
	239	113	4	NCT03031509	NCT03031509	Treatment of Nonunion of Limb Fracture With Human Amniotic Epithelial Cellsï¼ˆhAECsï¼‰		Not yet recruiting	No Results Available	Nonunion Fracture	13	13	M84.1	orthopedic	Roberto	MARIE	Biological: Human Amniotic Epithelial Cells|Procedure: debridement	time for bone union|pain in fracture site|limb functional score	Shanghai East Hospital|Shanghai iCELL Biotechnology Co., Ltd, Shanghai, China	All	18 Years to 80 Years Â (Adult, Older Adult)	Phase 1|Phase 2	36	Other|Industry	Interventional	Allocation: Randomized|Intervention Model: Parallel Assignment|Masking: None (Open Label)|Primary Purpose: Treatment	DFSC-2017ï¼ˆCRï¼‰-01	2017-12-01	2018-03-01	2020-12-01	2017-01-25		2017-06-05	Shanghai East Hospital, Shanghai, China		https://ClinicalTrials.gov/show/NCT03031509	AL	hAEC			intrabone, local	not stated	50000000			1			1
	240	165	5	NCT03237442	NCT03237442	Umbilical Cord Mesenchymal Stem Cells Injection for Ocular Corneal Burn		Unknown status	No Results Available	Ocular Corneal Burn	7	7	H17	ophthalmic	Roberto	MARIE	Biological: human umbilical cord mesenchymal stem cells|Biological: placebo	the percent of cornea perforation	Guangzhou Saliai Stem Cell Science and Technology Co. Ltd.	All	18 Years to 60 Years Â (Adult)	Phase 1|Phase 2	100	Industry	Interventional	Allocation: Randomized|Intervention Model: Parallel Assignment|Masking: Double (Participant, Investigator)|Primary Purpose: Treatment	SSCST-MSC-OCB-01	2018-01-01	2018-12-30	2019-06-30	2017-08-02		2017-08-02	The First Affiliated Hospital of Jinan University, Guangzhou, Guangdong, China		https://ClinicalTrials.gov/show/NCT03237442	AL	hUC-MSC			subconjuctival, local	not stated	2000000		1				1
	241	39	6	NCT03298815	NCT03298815	Study for the Treatment of Ocular Chronic Graft-Versus-Host Disease (GVHD) With Amniotic Fluid Eye Drops (AFED)		Recruiting	No Results Available	Ocular Graft Versus Host Disease	19	19	T86.0	AL	Roberto	MARIE	Biological: Amniotic Fluid Eye Drops (AFED)|Other: Saline Solution	Overall Response Rate|Safety of pAF in patients with chronic ocular GVHD: CTCAE version 4|Functional Assessment of Cancer Therapy: General (FACT-G)|National Institutes of Health (NIH) Consensus Criteria (CC) ocular score of chronic GVHD|Dry Eye Workshop (DEWS) 2007 Dry Eye Severity Grading|Pain Assessment|Changes in Visual Acuity|Effects on the Corneal Surface	University of Utah	All	18 Years and older Â (Adult, Older Adult)	Phase 1|Phase 2	15	Other	Interventional	Allocation: Randomized|Intervention Model: Parallel Assignment|Masking: Double (Participant, Investigator)|Primary Purpose: Treatment	103515	2019-12-20	2024-11-01	2024-11-01	2017-10-02		2020-01-07	University of Utah Huntsman Cancer Institute, Salt Lake City, Utah, United States		https://ClinicalTrials.gov/show/NCT03298815	AL	hAF			topical, eye, local	not stated						250ul	up to 180
	242	10	7	NCT03899298	NCT03899298	Safety and Clinical Outcomes With Amniotic and Umbilical Cord Tissue Therapy for Numerous Medical Conditions		Not yet recruiting	No Results Available	Orthopedic Disorder|Neurologic Disorder|Urologic Diseases|Erectile Dysfunction|Autoimmune Diseases|Renal Failure|Renal Insufficiency|Kidney Diseases|Cardiac Event|Cardiomyopathies|CHF|Pulmonary Disease|COPD|Alzheimer Disease|Stroke|Neuropathy;Peripheral|Arthritis	multiple	multiple	multiple	multiple	Roberto	FRANCISCO	Biological: Amniotic and Umbilical Cord Tissue Procedure	Disabilities of Arm, Shoulder, Hand Questionnaire (DASH)|Sexual Health Inventory for Men Questionnaire (SHIM)|Kidney Disease and Quality of Life Questionnaire (KDQOL)|Assessment of Quality of Life Questionnaire (AQOL)|Clinical Chronic Obstructive Pulmonary Disease Questionnaire|Mini Mental State Examination (MMSE)|O'Leary/Sant Questionnaire|Oswestry Low Back Pain Disability Questionnaire|Western …	R3 Stem Cell	All	18 Years and older Â (Adult, Older Adult)	Phase 1	5000	Industry	Interventional	Allocation: Non-Randomized|Intervention Model: Parallel Assignment|Masking: None (Open Label)|Primary Purpose: Treatment	#2018/10/11	2019-09-01	2024-03-20	2029-03-20	2019-04-02		2019-08-22			https://ClinicalTrials.gov/show/NCT03899298	AL	hAM ; hUC			intravenous, intranasal , local, systemic	not stated							1 or more
	243	197	8	NCT02580695	NCT02580695	A Study to Assess Safety and Efficacy of Umbilical Cord-derived Mesenchymal Stromal Cells in Knee Osteoarthritis		Completed	No Results Available	Osteoarthritis	13	13	M15-M19	orthopedic	Roberto	FRANCISCO	Biological: umbilical-cord mesenchymal stromal cells|Drug: Hyaluronic Acid	Proportion of patients who experience an adverse event|Physical function improvement measured by WOMAC OA index|Change in pain density measured by Visual analogue scale (VAS)|QoL improvement measured by SF-36|Changes in WORMS scale measured by knee MRI	Francisco Espinoza, MD|Universidad de los Andes, Chile	All	18 Years to 70 Years Â (Adult, Older Adult)	Phase 1|Phase 2	30	Other	Interventional	Allocation: Randomized|Intervention Model: Parallel Assignment|Masking: Quadruple (Participant, Care Provider, Investigator, Outcomes Assessor)|Primary Purpose: Treatment	C4COA01	2015-12-01	2017-01-01	2017-04-01	2015-10-20		2018-12-26	Clinica Universidad de los Andes, Santiago, Chile		https://ClinicalTrials.gov/show/NCT02580695	AL	hUC-MSC			intraarticular, knee, local	not stated	20000000			1			2
	244	661	9	NCT02318511	NCT02318511	An Investigation of ReNuâ„¢ Knee Injection in Patients With Osteoarthritis		Completed	No Results Available	Osteoarthritis	13	13	M15-M19	orthopedic	Roberto	FRANCISCO	Procedure: Knee injection|Other: ReNu amniotic allograft|Device: placebo saline|Device: Hyaluronic Acid	VAS Pain Scale Change from Baseline|KOOS Pain and Function Subscales Change from Baseline|KOOS Pain and Function Subscales change from Baseline|Other patient reported outcomes (PROs) change from Baseline|Radiographic (X-ray) measurement of standing joint space change from Baseline	NuTech Medical, Inc|Organogenesis	All	18 Years and older Â (Adult, Older Adult)	Not Applicable	200	Industry	Interventional	Allocation: Randomized|Intervention Model: Parallel Assignment|Masking: Single (Participant)|Primary Purpose: Treatment	RD2014-10-04	2015-06-01	2019-01-01	2019-02-01	2014-12-17		2020-01-18	American Sports Medicine Institute, Birmingham, Alabama, United States|Cedars-Sinai Medical Center, Los Angeles, California, United States|Midwest Orthopedics at Rush, LLC, Chicago, Illinois, United States|Orthoindy, Indianapolis, Indiana, United States|Center for Clinical and Translational Science UK Chandler Medical Center, Pavilion H, Lexington, Kentucky, United States|Brigham and Women's Hosp…		https://ClinicalTrials.gov/show/NCT02318511	AL	hAM ; hAFC		ReNu	intraarticular, knee, local	micronization and CryoP							1
	245	31	10	NCT02768155	NCT02768155	Evaluation of Amniotic Fluid Product in Knee Osteoarthritis		Completed	No Results Available	Osteoarthritis of the Knee	13	13	M15-M19	orthopedic	Roberto	FRANCISCO	Other: Amniotic Fluid 4.0ml dose|Other: Amniotic Fluid 2.0ml dose|Other: Placebo Control	Reduction in Pain|Range of Motion|Knee injury and Osteoarthritis Outcome Score (KOOS)|WOMAC|Kellgren-Lawrence grade of OA	MiMedx Group, Inc.	All	30 Years and older Â (Adult, Older Adult)	Not Applicable	60	Industry	Interventional	Allocation: Randomized|Intervention Model: Parallel Assignment|Masking: None (Open Label)|Primary Purpose: Treatment	OFORT001	2016-04-01	2017-04-01	2017-07-01	2016-05-11		2017-10-26	Central Research Associates, Inc, Birmingham, Alabama, United States|Weil Foot, Ankle and Orthopedic Institute, Des Plaines, Illinois, United States		https://ClinicalTrials.gov/show/NCT02768155	AL	hAF			intraarticular, knee, local	not stated						2ml 4ml	1
	246	153	11	NCT03166865	NCT03166865	Clinical Study of Umbilical Cord Mesenchymal Stem Cells (UC-MSC) for Treatment of Knee Osteoarthritis		Unknown status	No Results Available	Osteoarthritis of the Knee	13	13	M15-M19	orthopedic	Roberto	FRANCISCO	Biological: Umbilical-cord mesenchymal stromal cells (UC-MSCs)|Other: Hyaluronic acid	Change From Baseline in visual analogue scale (VAS)|Change From Baseline in western Ontario and McMaster Universities Osteoarthritis Index score|Change From Baseline in knee society score (KSS)|Change From Baseline in MOS item short from health survey(SF-36)|The number of cartilage defects, thickness of cartilage evaluated by X-ray and MRI|The IL-1Î², IL-6, PGE-2, TGF-Î², TNF-Î± and IGF-1 of arti…	Liaocheng People's Hospital	All	30 Years to 70 Years Â (Adult, Older Adult)	Phase 1|Phase 2	60	Other	Interventional	Allocation: Randomized|Intervention Model: Parallel Assignment|Masking: Double (Participant, Outcomes Assessor)|Primary Purpose: Treatment	lcsrmyygk	2018-10-01	2020-06-01	2020-10-01	2017-05-25		2018-06-04	Liaocheng city people's hospital, Liaocheng, Shandong, China		https://ClinicalTrials.gov/show/NCT03166865	AL	hUC-MSC	Gel: PRP		intraarticular, knee, local	not stated	10000000			1			1
	247	299	12	NCT03770546	NCT03770546	Amnion-Based Injections in the Shoulder		Not yet recruiting	No Results Available	Osteoarthritis of the Shoulder|Adhesive Capsulitis	13	13	M15-M19	orthopedic	Roberto	FRANCISCO	Biological: Amnion Injection|Drug: Betamethasone injection	Range of Motion|Strength|Shoulder Pain and Disability Index for shoulder pain and function|Short-Form Health Survey 36 for physical health, mental health, pain and limitation of activities|American Shoulder and Elbow Surgeons Standardized Shoulder Assessment Form of shoulder function|Simple Shoulder Test of shoulder function|Disabilities of the Arm, Shoulder, and Hand Questionnaire of arm, should…	University of Alabama at Birmingham	All	18 Years to 100 Years Â (Adult, Older Adult)	Not Applicable	80	Other	Interventional	Allocation: Randomized|Intervention Model: Parallel Assignment|Masking: Single (Outcomes Assessor)|Primary Purpose: Treatment	IRB-300002242	2020-07-01	2021-12-01	2022-01-01	2018-12-10		2020-03-06	University of Alabama at Birmingham, Birmingham, Alabama, United States		https://ClinicalTrials.gov/show/NCT03770546	AL	hAF			intraarticular, shoulder, local,	not stated							1
	248	677	13	NCT03063099	NCT03063099	ReNuâ„¢ Injection to Treat Hip Osteoarthritis Study		Completed	No Results Available	Osteoarthritis, Hip	13	13	M15-M19	orthopedic	Roberto	FRANCISCO	Other: ReNuâ„¢ Injection	IHOT12 - International Hip Outcome Tool 12|Visual Analog Scale (VAS) Pain Scale|Modified Harris Hip Score|SF12 Score|Single Assessment Numerical Evaluation (SANE)	NuTech Medical, Inc|Organogenesis	All	18 Years to 70 Years Â (Adult, Older Adult)	Not Applicable	10	Industry	Interventional	Allocation: N/A|Intervention Model: Single Group Assignment|Masking: None (Open Label)|Primary Purpose: Treatment	RD2016-01-01	2017-02-08	2019-06-28	2019-06-28	2017-02-24		2020-01-14	Stanford Medicine Orthopaedic Surgery, Redwood City, California, United States|Rush University Medical Center, Chicago, Illinois, United States		https://ClinicalTrials.gov/show/NCT03063099	AL	hAM ; hAFC		ReNu	intrabone, hip, local	micronization and CryoP							1
	249	15	14	NCT03074526	NCT03074526	Protocol for the Clinical Evaluation of Lyophilized Amniotic Fluid in the Treatment of Knee Osteoarthritis		Unknown status	No Results Available	Osteoarthritis, Knee	13	13	M15-M19	orthopedic	Roberto	FRANCISCO	Other: Amniotic Fluid|Drug: Saline Placebo	Reduction in Pain|Range of Motion|Knee Injury and Osteoarthritis Outcome Score|SF-12 Health Health Survey|Activity of Daily Living Questionnaire	MiMedx Group, Inc.	All	30 Years and older Â (Adult, Older Adult)	Not Applicable	180	Industry	Interventional	Allocation: Randomized|Intervention Model: Parallel Assignment|Masking: Double (Participant, Investigator)|Primary Purpose: Treatment	OFORT003	2017-01-23	2017-06-01	2017-11-01	2017-03-08		2017-03-08	Central Research Associates, Inc, Birmingham, Alabama, United States|Weil Foot, Ankle and Orthopedic Institute, Des Plaines, Illinois, United States|Hinsdale Orthopaedic Associates, Hinsdale, Illinois, United States		https://ClinicalTrials.gov/show/NCT03074526	AL	hAF			intraarticular, knee, local	Lyo						4ml	1
	250	17	15	NCT03408145	NCT03408145	Stem Cell and Growth Factor Injury and Arthritis Clinical Research Study		Active, not recruiting	No Results Available	Osteoarthritis, Knee	13	13	M15-M19	orthopedic	Roberto	FRANCISCO	Device: Hyaluronic Acid|Device: Amniotic Tissue Allograft|Drug: Saline	Knee Joint Chemical Profile|Pain|Function	The Stone Research Foundation for Sports Medicine and Arthritis	All	18 Years and older Â (Adult, Older Adult)	Not Applicable	88	Other	Interventional	Allocation: Randomized|Intervention Model: Sequential Assignment|Masking: Single (Participant)|Primary Purpose: Treatment	SRF-037	2018-01-04	2019-10-10	2020-10-10	2018-01-23		2020-06-23	Stone Research Foundation, San Francisco, California, United States		https://ClinicalTrials.gov/show/NCT03408145	AL	hAM			intraarticular, knee, local	not stated						1ml	1
	251	142	16	NCT03383081	NCT03383081	The Safety/Efficacy of Human Umbilical Cord Mesenchymal Stem Cellsï¼ˆ19#iSCLifeÂ®-OAï¼‰ Therapy for Patients With Osteoarthritis		Not yet recruiting	No Results Available	Osteoarthritis, Knee	13	13	M15-M19	orthopedic	Roberto	FRANCISCO	Biological: Low dose mesenchymal stem cells|Biological: High dose mesenchymal stem cells|Procedure: Intraarticular injection	Kellgren-Lawrence Grading Scale|Assessment of Preoperative Cartilage Defect Severity (AMADEUS)|Lysholm scoring|The international knee documentation committee (IKDC) knee evaluation form|Visual Analogue Scale/Scoreï¼ˆVASï¼‰	Sclnow Biotechnology Co., Ltd.	All	up to 70 Years Â (Child, Adult, Older Adult)	Phase 2	60	Industry	Interventional	Allocation: Randomized|Intervention Model: Parallel Assignment|Masking: None (Open Label)|Primary Purpose: Treatment	SCLnow-XY-02	2019-02-01	2019-12-01	2020-01-01	2017-12-26		2019-02-15	Xiangya Hospital Central South University, Changsha, Hunan, China		https://ClinicalTrials.gov/show/NCT03383081	AL	hUC-MSC		SCLnow 19#	intraarticular, local	not stated	1-2E+07			1			1
	252	164	17	NCT03800810	NCT03800810	Implantation of Allogenic Mesenchymal Stem Cell From Umbilical Cord Blood for Osteoarthritis Management		Recruiting	No Results Available	Osteoarthritis, Knee	13	13	M15-M19	orthopedic	Roberto	FRANCISCO	Drug: Hyaluronic Acid|Biological: Umbilical Cord Mesenchymal Stem Cell|Biological: Recombinant Human Somatropin	Cartilage T2 map score|IKDC score|WOMAC score|VAS score	Indonesia University	All	30 Years to 80 Years Â (Adult, Older Adult)	Early Phase 1	9	Other	Interventional	Allocation: Randomized|Intervention Model: Parallel Assignment|Masking: Triple (Participant, Investigator, Outcomes Assessor)|Primary Purpose: Treatment	ISMMSCOA	2015-05-01	2019-05-01	2019-05-01	2019-01-11		2019-01-23	Universitas Indonesia, Jakarta Pusat, Jakarta, Indonesia		https://ClinicalTrials.gov/show/NCT03800810	AL	hUC-MSC			intraarticular, local	not stated	10000000			1			1
	253	399	18	NCT03810521	NCT03810521	Dose-escalation of Cellistem-OA in Patients With Knee Osteoarthritis	CLT-OA1	Recruiting	No Results Available	Osteoarthritis, Knee	13	13	M15-M19	orthopedic	Roberto	FRANCISCO	Biological: umbilical cord derived-mesenchymal stromal cells	Incidence of adverse events|Change in WOMAC score|Change in VAS score|Changes in structural joint assessment by MRI	Universidad de los Andes, Chile	All	30 Years to 75 Years Â (Adult, Older Adult)	Phase 1	24	Other	Interventional	Allocation: Randomized|Intervention Model: Parallel Assignment|Masking: Quadruple (Participant, Care Provider, Investigator, Outcomes Assessor)|Primary Purpose: Treatment	CLT-OA1	2019-03-01	2019-10-30	2019-12-30	2019-01-18		2019-01-18	ClÃ­nica Universidad de los Andes, Santiago, Xiii, Chile		https://ClinicalTrials.gov/show/NCT03810521	AL	hUC-MSC			intraarticular, knee, local	not stated	2E+06; 2E+07; 8E+07		1	1	1		1
	254	504	19	NCT04314661	NCT04314661	Comparative Effectiveness of Arthroscopy and Non-Arthroscopy Using Mesenchymal Stem Cell Therapy (MSCs) and Conditioned Medium for Osteoartrithis	OA	Recruiting	No Results Available	Osteoarthritis, Knee	13	13	M15-M19	orthopedic	Roberto	FRANCISCO	Biological: Mesenchymal Stem Cells with Arthoscopy|Biological: Mesenchymal Stem Cells without Arthoscopy|Biological: Conditioned Medium without Arthoscopy	Visual Analog Scale (VAS)|Western Ontario and McMaster Universities Osteoarthritis Index|Laboratory Asessment|Magnetic Resonance Imaging (MRI) T2 mapping	PT. Prodia Stem Cell Indonesia	All	55 Years to 70 Years Â (Adult, Older Adult)	Phase 1|Phase 2	15	Industry	Interventional	Allocation: Randomized|Intervention Model: Parallel Assignment|Masking: None (Open Label)|Primary Purpose: Treatment	CT/OA/01/2020	2020-08-03	2020-09-08	2020-12-08	2020-03-19		2020-07-15	Gatot Soebroto Hospital, Jakarta Pusat, DKI Jakarta, Indonesia		https://ClinicalTrials.gov/show/NCT04314661	AL	hUC-MSC ; hUC-MSC (TF)			intraarticular, local	not stated	5000000		1				3
	255	300	20	NCT03028428	NCT03028428	Intra-articular Injection of MSCs in Treatment of Knee OA		Unknown status	No Results Available	Osteoarthritis|Stem Cells|MSC	13	13	M15-M19	orthopedic	Roberto	FRANCISCO	Biological: Placenta Derived Mesenchymal Stem Cell|Drug: Sodium Hyaluronate	adverse events|radiographic evidence|WOMAC assessment|VAS|SF-36	Affiliated Hospital of Jiangsu University	All	40 Years to 75 Years Â (Adult, Older Adult)	Phase 2	1	Other	Interventional	Allocation: Randomized|Intervention Model: Parallel Assignment|Masking: Quadruple (Participant, Care Provider, Investigator, Outcomes Assessor)|Primary Purpose: Treatment	AHJiangsuU-FSK-MSC-OA	2016-12-01	2018-12-01	2019-12-01	2017-01-23		2018-01-30			https://ClinicalTrials.gov/show/NCT03028428	AL	hPMSC			intraarticular, knee, local	not stated	10000000			1			1
	256	33	21	NCT03390920	NCT03390920	Evaluation of Outcomes With Amniotic Fluid for Musculoskeletal Conditions Musculoskeletal Conditions		Recruiting	No Results Available	Osteoarthritis|Tendinitis|Sports Injury|Degenerative Disc Disease|Degenerative Arthritis|Ligament Injury|Neuropathy|Pelvic Pain	13	13	M15-M19	orthopedic	Roberto	FRANCISCO	Biological: Amniotic	Short Musculoskeletal Function Assessment Questionnaire (SMFA)|Work Status|Visual Analog Scale (VAS)	R3 Stem Cell	All	18 Years and older Â (Adult, Older Adult)	Phase 2|Phase 3	200	Industry	Interventional	Allocation: N/A|Intervention Model: Single Group Assignment|Masking: None (Open Label)|Primary Purpose: Treatment	#2017/05/6	2017-06-01	2020-06-01	2022-06-01	2018-01-04		2018-01-04	Stem Cell Therapy of Las Vegas, Las Vegas, Nevada, United States	"Informed Consent Form", https://ClinicalTrials.gov/ProvidedDocs/20/NCT03390920/ICF_000.pdf	https://ClinicalTrials.gov/show/NCT03390920	AL	hAF			none stated, intraarticular?, local	not stated						0.5cc or 1cc	1
	257	455	22	NCT03036878	NCT03036878	ReNu + Marrow Stimulation Augmentation		Terminated	No Results Available	Osteochondral Defect	13	13	M93	orthopedic	Roberto	FRANCISCO	Other: ReNu	Change in KOOS score from baseline|Change in Tegner score from baseline|Change in VAS score from baseline|Change in SANE score from baseline	NuTech Medical, Inc|Organogenesis	All	18 Years to 55 Years Â (Adult)	Not Applicable	1	Industry	Interventional	Allocation: N/A|Intervention Model: Single Group Assignment|Masking: None (Open Label)|Primary Purpose: Treatment	RD-2016-04-02	2017-02-07	2019-12-06	2019-12-06	2017-01-30		2020-01-18	Orthoindy, Indianapolis, Indiana, United States|Hospital for Special Surgery, New York, New York, United States		https://ClinicalTrials.gov/show/NCT03036878	AL	hAM ; hAFC		ReNu	intraarticular, knee, local	micronization and CryoP							1
	258	181	23	NCT03905824	NCT03905824	The Effectiveness of Adding Allogenic Stem Cells After Traditional Treatment of Osteochondral Lesions of the Talus	OLT	Recruiting	No Results Available	Osteochondral Fracture of Talus	13	13	M93	orthopedic	Roberto	FRANCISCO	Biological: Allogenic stromal mesenchymal cells derived from the umbilical cord|Procedure: Debridement and microfracture	Change on tissue reparation quality|Change over time of general health status|Change over time of functional limitations of foot and ankle.|Change over time of functionality of musculoskeletal ankle and foot pathology|Change on declared pain|Surgical time|Complication rate|Cost-effective comparative analysis	University of Chile	All	16 Years to 65 Years Â (Child, Adult, Older Adult)	Phase 3	70	Other	Interventional	Allocation: Randomized|Intervention Model: Parallel Assignment|Masking: Double (Participant, Outcomes Assessor)|Primary Purpose: Treatment	OLT Protocol	2019-01-15	2020-12-31	2024-12-31	2019-04-05		2019-04-09	Universidad de Chile Clinical Hospital, Santiago, Independencia, Chile		https://ClinicalTrials.gov/show/NCT03905824	AL	hUC-MSC			intraarticular, talus, local	not stated							n.s.
	259	78	24	NCT03180463	NCT03180463	The Study of Early Stage Osteonecrosis of Femoral Head With Human Umbilical Cord Mesenchymal Stem Cells		Unknown status	No Results Available	Osteonecrosis of Femoral Head	13	13	M87	orthopedic	Roberto	FRANCISCO	Drug: Allogeneic umbilical cord mesenchymal stem cells (SCLnow 19#)|Procedure: core decompression	MRI imageological examination|Harris Hip Score	Sclnow Biotechnology Co., Ltd.	All	Child, Adult, Older Adult	Phase 1|Phase 2	30	Industry	Interventional	Allocation: Randomized|Intervention Model: Parallel Assignment|Masking: Double (Participant, Investigator)|Primary Purpose: Treatment	SCLnow-IMIMH-05	2017-07-01	2018-02-01	2018-08-01	2017-06-08		2017-06-09	Inner Mongolia International Mongolian Hospital, Hohhot, Inner Mongolia, China		https://ClinicalTrials.gov/show/NCT03180463	AL	hUC-MSC		SCLnow 19#	intraarticular, femur, local	not stated	20000000			1			1
	260	149	25	NCT04501354	NCT04501354	Evaluation of Clinical and Bone Density Improvement After Implantation of Allogenic Mesenchymal Stem Cell From Umbilical Cord on Osteoporosis Patients		Recruiting	No Results Available	Osteoporosis	13	13	M80	orthopedic	Roberto	FRANCISCO	Drug: Mesenchymal Stem Cell	Bone Mass Density (BMD)|Visual Analog Scale (VAS)	Ahmad Jabir Rahyussalim|Indonesia University	All	40 Years and older Â (Adult, Older Adult)	Phase 2	5	Other	Interventional	Allocation: N/A|Intervention Model: Single Group Assignment|Masking: None (Open Label)|Primary Purpose: Treatment	19-08-1018	2020-08-01	2020-12-01	2020-12-01	2020-08-06		2020-08-07	Cipto Mangunkusumo Hospital, Jakarta Pusat, DKI Jakarta, Indonesia		https://ClinicalTrials.gov/show/NCT04501354	AL	hUC-MSC			none stated, intrabone? Local	not stated							n.s.
	261	66	26	NCT01491165	NCT01491165	Safety and Efficacy of Stem Cell Transplantation for Treatment of Liver Cirrhosis		Unknown status	No Results Available	Other Surgical Procedures	11	11	K74	other	Roberto	FRANCISCO	Procedure: stem cell transplantation through interventional procedures	liver volume calculated by MRI|liver biopsy|gastroscopy|blood biochemistry|blood test|liver enzyme fiber spectrum|coagulation|portal vein and splenic vein measure	General Hospital of Chinese Armed Police Forces|Xinjiang Armed Police Corps Hospital|Taian Hospital of Traditional Chinese Medicine	All	18 Years to 60 Years Â (Adult)	Phase 2|Phase 3	75	Other	Interventional	Allocation: N/A|Intervention Model: Single Group Assignment|Masking: None (Open Label)|Primary Purpose: Treatment	2011-12-07 liver cirrhosis	2011-12-01	2012-12-01	2014-06-01	2011-12-13		2012-10-26	Yihua An, Beijing, China		https://ClinicalTrials.gov/show/NCT01491165	AL	hUC-MSC			intrahepatic, local	not stated							1
	262	503	4	https://ClinicalTrials.gov/show/NCT03713073	NCT03713073	Clinical and Histological Outcomes of Allogenic Amnion Chorion Membrane in the Healing of Free Gingival Graft Donor Site		Recruiting	No Results Available	Palatal Wound	19	19	S01.5	large wounds	Ruta	FRANCISCO	Device: Allogenic amnion chorion membrane|Device: Collagen dressing	Size of wound area|Degree of epithelialization of wound|Relative difference in color of wound site compared to adjacent gingiva|Number of participants with haemostasis of wound area|Pain as assessed by a Visual Analogue Scale (VAS)|Sensitivity of the wound area as assessed by a 3-point verbal descriptor scale (VDS)|Volume of wound|Clinician's feedback on the wound dressing material as assessed by…	The University of Texas Health Science Center, Houston	All	18 Years and older Â (Adult, Older Adult)	Not Applicable	18	Other	Interventional	Allocation: Randomized|Intervention Model: Parallel Assignment|Masking: Single (Participant)|Primary Purpose: Treatment	HSC-DB-18-0303	2016-10-03	2020-10-01	2020-10-01	2018-10-19		2019-04-18	The University of Texas Health Science Center at Houston, Houston, Texas, United States		https://ClinicalTrials.gov/show/NCT03713073	AL	hACM			Intraalveolar, teeth socket, local	minimally manipulated							n.s.
	263	277	7	https://ClinicalTrials.gov/show/NCT02444858	NCT02444858	Human Umbilical-Cord-Derived Mesenchymal Stem Cell Therapy in Paraquat Poisoning Induced Lung Injury	UCMSC-PQLI	Unknown status	No Results Available	Paraquat Poisoning|Lung Injury	19	19	S27.3	other	Ruta	FRANCISCO	Biological: UCMSC group|Other: Control group(Normal saline)	Safety will be determined by the assessment of major adverse events.|The efficacy of UC-MSC treatment was measured clinical evaluation.|The efficacy of UC-MSC treatment was measured by chest computerized tomography.|The efficacy of UC-MSC treatment was monitored by pulmonary function.|The efficacy of UC-MSC treatment was measured by lab Indicators.	Affiliated Hospital to Academy of Military Medical Sciences|Ivy Institute of Stem Cells Co. Ltd	All	15 Years to 60 Years Â (Child, Adult)	Phase 1|Phase 2	40	Other|Industry	Interventional	Allocation: Randomized|Intervention Model: Parallel Assignment|Masking: Single (Participant)|Primary Purpose: Treatment	307-IVY-SC-004	2015-05-01	2017-05-01	2017-12-01	2015-05-15		2015-05-15	Department of poisoning and treatment,Affiliated Hospital to Academy of Military Medical Sciences, Beijing, China		https://ClinicalTrials.gov/show/NCT02444858	AL	hUC-MSC			intravenous, systemic	not stated	500000	1					3
	264	58	8	https://ClinicalTrials.gov/show/NCT03684122	NCT03684122	Use of Mesenchymal Stem Cells (MSCs) Differentiated Into Neural Stem Cells (NSCs) in People With Parkinson's (PD).		Recruiting	No Results Available	Parkinson Disease	6	6	G20	other	Ruta	FRANCISCO	Biological: Injection of Umbilical cord derived MSCs	Incidence of Treatment-Emergent Adverse Events [Safety and Tolerability]) as a result of the injection|Drug Reduction Rate test|Tractography|Blood-based biomarkers|Cerebrospinal Fluid (CSF) based biomarkers	University of Jordan	All	20 Years to 75 Years Â (Adult, Older Adult)	Phase 1|Phase 2	10	Other	Interventional	Allocation: Randomized|Intervention Model: Single Group Assignment|Masking: None (Open Label)|Primary Purpose: Treatment	PKUJCTC	2018-06-01	2020-07-01	2020-09-01	2018-09-25		2020-05-13	Cell Therapy Center, University of Jordan, Amman, Jordan		https://ClinicalTrials.gov/show/NCT03684122	AL	hUC-MSC			intrathecal, local, intravenous, systemic	isolation and differenciation							n.s.
	265	176	9	https://ClinicalTrials.gov/show/NCT03550183	NCT03550183	Umbilical Cord Derived Mesenchymal Stem Cells Therapy in Parkinson's Disease		Enrolling by invitation	No Results Available	Parkinson's Disease	6	6	G20	other	Ruta	FRANCISCO	Biological: mesenchymal stem cells	Changes of the Unified Parkinson's Disease Rating Scale (UPDRS)|Changes of in the Hoehn and Yahr staging|Changes of the Mini-Mental State Examination (MMSE)|Changes of the Hamilton depression scales 24 (HAMD 24)|Changes of the Hamilton Anxiety Scale 14 (HAMA-14)|Adverse reaction	Hebei Newtherapy BIo-Pharma technology Co., Ltd.	All	40 Years to 80 Years Â (Adult, Older Adult)	Phase 1	20	Industry	Interventional	Allocation: N/A|Intervention Model: Single Group Assignment|Masking: None (Open Label)|Primary Purpose: Treatment	18967728D	2018-01-10	2021-05-10	2022-12-30	2018-06-08		2020-08-05	Hebei Newtherapy BIo-Pharma Technology Co., Ltd, Shijiazhuang, Hebei, China		https://ClinicalTrials.gov/show/NCT03550183	AL	hUC-MSC			intravenous, systemic	not stated	1-2E+07			1			3
	266	380	10	https://ClinicalTrials.gov/show/NCT04414813	NCT04414813	Stereotactic Transplantation of hAESCs for Parkinson's Disease		Not yet recruiting	No Results Available	Parkinson's Disease	6	6	G20	other	Ruta	FRANCISCO	Biological: Human Amniotic Epithelial Stem Cells	Number of Participants with adverse event and serious adverse event|Changes in Unified Parkinson's Disease Rating Scale (UPDRS)|Changes in the Hoehn and Yahr scales|Changes in Parkinson's Disease Questionnaire (PDQ-39)|Changes in the Schwab and England scores	Shanghai East Hospital|Shanghai iCELL Biotechnology Co., Ltd, Shanghai, China	All	30 Years to 70 Years Â (Adult, Older Adult)	Early Phase 1	3	Other|Industry	Interventional	Allocation: N/A|Intervention Model: Single Group Assignment|Masking: None (Open Label)|Primary Purpose: Treatment	DFSC-2019ï¼ˆCRï¼‰-001	2020-06-01	2021-11-01	2023-12-01	2020-06-04		2020-06-04			https://ClinicalTrials.gov/show/NCT04414813	AL	hAEC			intracerebral, local	not stated							n.s.
	267	420	11	https://ClinicalTrials.gov/show/NCT01610258	NCT01610258	Maternal Plasmatic Regulatory T Cells and Th17 as Possible Diagnosis Markers of Acute Chorioamnionitis	ICAR	Unknown status	No Results Available	Pathology of Pregnancy	15	15		other	Ruta	FRANCISCO	Other: Blood and placenta samples	Evaluate the percentage of Treg in maternal blood at the time of admission	Centre Hospitalier Universitaire Dijon	Female	18 Years and older Â (Adult, Older Adult)	Not Applicable	120	Other	Interventional	Allocation: N/A|Intervention Model: Single Group Assignment|Masking: None (Open Label)|Primary Purpose: Diagnostic	BARDOU-PHRC-2011	2013-03-01	2016-03-01	2016-09-01	2012-06-01		2014-12-04	MaternitÃ© du CHU de Dijon, Dijon, Bourgogne, France|HÃ´pital Hautepierre, Strasbourg, France		https://ClinicalTrials.gov/show/NCT01610258	AL	hP			diagnostic	not stated							n.a.
	268	598	14	https://ClinicalTrials.gov/show/NCT03102879	NCT03102879	Encapsulated Mesenchymal Stem Cells for Dental Pulp Regeneration.	RanoKure	Completed	Has Results	Periapical Periodontitis	11	11	K05	dental	Ruta	FRANCISCO	Procedure: Regenerative Endodontic Procedure|Procedure: Conventional Root Canal Treatment	Number of Participats Showing Efficacy (Functionality)|Change in Pulpal Response|Change in Apical Lesion Size|Pain to Percussion|Numbers of Participants With Adverse Event|Pulp Regeneration	Universidad de los Andes, Chile|Cells for Cells, Chile	All	16 Years to 58 Years Â (Child, Adult)	Not Applicable	36	Other	Interventional	Allocation: Randomized|Intervention Model: Parallel Assignment|Masking: Triple (Participant, Investigator, Outcomes Assessor)|Primary Purpose: Treatment	RPD-8-16	2016-09-23	2018-09-30	2018-09-30	2017-04-06	2020-01-21	2020-01-21	Universidad de los Andes, Santiago, Chile	"Study Protocol and Statistical Analysis Plan", https://ClinicalTrials.gov/ProvidedDocs/79/NCT03102879/Prot_SAP_000.pdf	https://ClinicalTrials.gov/show/NCT03102879	AL	hUC-MSC	Gel: plasma-derived biomaterial		Intraalveolar, teeth socket, local	not stated							n.s.
	269	207	15	https://ClinicalTrials.gov/show/NCT03095976	NCT03095976	Amnion-Chorion Allograft Barrier Used for Root Surface and Guided Tissue Regeneration for Periodontal Intrabony Defects and Grade II Furcation Defects.		Recruiting	No Results Available	Periodontal Diseases	11	11	K05	dental	Ruta	FRANCISCO	Procedure: Amnion-Chorion allograft membrane on the root surface of periodontally diseased site.	Probing depth reduction.|Clinical Attachment Gain	Indiana University	All	18 Years to 75 Years Â (Adult, Older Adult)	Phase 4	20	Other	Interventional	Allocation: Non-Randomized|Intervention Model: Single Group Assignment|Masking: None (Open Label)|Primary Purpose: Treatment	1608175133	2017-06-14	2019-10-15	2019-10-15	2017-03-30		2019-05-06	Indiana University School of Dentistry, Indianapolis, Indiana, United States		https://ClinicalTrials.gov/show/NCT03095976	AL	hACM			Intraalveolar, teeth socket, local	not stated							n.s.
	270	436	16	https://ClinicalTrials.gov/show/NCT02635529	NCT02635529	DFDBA and Amniotic Membrane in the Treatment of Periodontal Osseous Defects		Unknown status	No Results Available	Periodontal Intrabony Defects	11	11	K05	dental	Ruta	FRANCISCO	Procedure: OFD+ DFDBA|Procedure: OFD+ DFDBA+ AM	Clinical attachment level (CAL)|Plaque index|Gingival index|Bleeding index|Pocket Probing depth|Bone Fill	Krishnadevaraya College of Dental Sciences & Hospital	All	25 Years to 45 Years Â (Adult)	Phase 4	10	Other	Interventional	Allocation: Randomized|Intervention Model: Parallel Assignment|Masking: Single (Investigator)|Primary Purpose: Treatment	02_D012_44443	2013-11-01	2016-01-01	2016-01-01	2015-12-21		2015-12-21	Krishnadevaraya college of dental sciences and hospital, Bangalore, Karnataka, India		https://ClinicalTrials.gov/show/NCT02635529	AL	hAM	Bone substitute: Demineralizaed Freeze-dried bone allograft		Intraalveolar, teeth socket, local	not stated							n.s.
	271	225	17	https://ClinicalTrials.gov/show/NCT01859117	NCT01859117	Study of Human Placenta-derived Cells (PDA002) to Evaluate the Safety and Effectiveness in Subjects With PAD and DFU		Completed	No Results Available	Peripheral Arterial Disease|Diabetic Foot	9, 4	9, 4	I73.9, E10-E14	orthopedic	Ruta	FRANCISCO	Biological: 3 x 10^6 cells|Biological: 10 x 10^6 cells|Biological: 30 x 10^6 cells|Biological: 100 x 10^6 cells	Maximum tolerated dose|Adverse Events|Ankle-brachial index (ABI)|Toe-brachial index (TBI)	Celularity Incorporated	All	18 Years to 80 Years Â (Adult, Older Adult)	Phase 1	15	Industry	Interventional	Allocation: Non-Randomized|Intervention Model: Single Group Assignment|Masking: None (Open Label)|Primary Purpose: Treatment	CCT-PDA-002-DFU-001	2013-05-01	2016-10-01	2016-10-01	2013-05-21		2018-03-01	Carl T. Hayden Veterans Affairs Medical Center, Phoenix, Arizona, United States|UCLA, Los Angeles, California, United States|Stanford University School of Medicine, Stanford, California, United States|Dr. Wiliam M. Scholl College of Podiatric Medicine, North Chicago, Illinois, United States|Southern Illinois University School of Medicine, Springfield, Illinois, United States|University of North C…		https://ClinicalTrials.gov/show/NCT01859117	AL	hPC		PDA-002	intramuscular, local	not stated	3E+06; 1E+07; 3E+07; 1E+08		1	1	1		2
	272	69	19	https://ClinicalTrials.gov/show/NCT02834858	NCT02834858	Umbilical Cord Mesenchymal Stem Cells Infusion for Diabetes Related Vascular Complications		Unknown status	No Results Available	Peripheral Vascular Disease|Ischemia|Diabetic Foot	9, 4	9, 4	I73.9, E10-E14	orthopedic	Ruta	FRANCISCO	Biological: Umbilical Cord Mesenchymal Stem Cells|Biological: saline	Area of diabetic foot ulcers|Improvement of transcutaneous oxygen partial pressure (TcPO2)|Improvement of microvascular cutaneous reactivity by laser Doppler perfusion monitoring (LDPM)|Pain (Visual-Analog Scale)|Walking distance (treadmill) if possible	Jie Shen|Nanfang Hospital of Southern Medical University|Academy Military Medical Science, China|The Fifth Affiliated Hospital of Southern Medical University|Southern Medical University, China|The Third Affiliated Hospital of Southern Medical University	All	18 Years to 80 Years Â (Adult, Older Adult)	Phase 1	240	Other|Industry	Interventional	Allocation: Randomized|Intervention Model: Parallel Assignment|Masking: None (Open Label)|Primary Purpose: Treatment	ThirdSouthernMedical1	2016-01-01	2018-12-01	2019-12-01	2016-07-15		2017-04-06	the Third Affiliated Hospital of Southern Medical University, Guangzhou, Guangdong, China		https://ClinicalTrials.gov/show/NCT02834858	AL	hUC-MSC			intravenous, systemic	not stated							n.s.
	273	623	20	https://ClinicalTrials.gov/show/NCT02719288	NCT02719288	Peroneal and Achilles Tendon Repair Indications With CLARIXÂ® CORD 1K	PATRICC	Completed	No Results Available	Peroneal and Achilles Tendon Tears	19	19			Ruta	FRANCISCO	Other: CLARIXÂ® CORD 1K graft	Change from baseline in patient questionnaire describing function limitation (American Orthopaedic Foot and Ankle Society ankle hindfoot score).	Amniox Medical, Inc.	All	18 Years to 80 Years Â (Adult, Older Adult)	Not Applicable	64	Industry	Interventional	Allocation: Randomized|Intervention Model: Parallel Assignment|Masking: Single (Participant)|Primary Purpose: Treatment	CR-2010	2016-02-15	2018-12-18	2018-12-18	2016-03-25		2020-03-31	Banner Estrella Medical Center, Phoenix, Arizona, United States|Banner Del Webb Medical Center, Sun City West, Arizona, United States|OrthoCarolina Research Institute, Charlotte, North Carolina, United States|Orthopedic Foot and Ankle Center, Westerville, Ohio, United States		https://ClinicalTrials.gov/show/NCT02719288	AL	hAM ; hUC		Clarix®Cord 1K	peritendon, local	CryoP							n.s.
	274	365	21	https://ClinicalTrials.gov/show/NCT02395029	NCT02395029	Evaluate the Safety and Feasibility of Injecting PMD-MSC Into the Penis to Treat the Symptoms of PD	PMD-MSC-PD-01	Completed	No Results Available	Peyronie's Disease	14	14	N48.6	other	Ruta	FRANCISCO	Biological: Placental Matrix-Derived Mesenchymal Stem Cells (PMD-MSCs)	Peak Systolic Velocity without trimix (cm/s)|End Diastolic Velocity without trimix (cm/s)	Melissa Marchand|Z Urology	Male	18 Years and older Â (Adult, Older Adult)	Phase 1	5	Other	Interventional	Allocation: N/A|Intervention Model: Single Group Assignment|Masking: None (Open Label)|Primary Purpose: Treatment	PMD-MSC-PD-01	2013-08-01	2014-12-01	2015-03-01	2015-03-20		2015-03-20	Z Urology, Coral Springs, Florida, United States		https://ClinicalTrials.gov/show/NCT02395029	AL	hPMSC			intracavernous, local	not stated							up to 3
	275	41	23	https://ClinicalTrials.gov/show/NCT04281004	NCT04281004	Processed Amniotic Fluid (PAF) Drops After Photorefractive Keratectomy (PRK)		Recruiting	No Results Available	Photorefractive Keratectomy	7	7		ophthalmic	Ruta	FRANCISCO	Biological: Amniotic Fluid (AFED)|Other: Saline Solution	Safety - adverse events including serious adverse events|Time to complete re-epithelization|Uncorrected Visual Acuity|Manifest refraction and best-corrected visual acuity|Pain in each eye|Timing and frequency of use of rescue pain medication|Corneal staining in each eye|Corneal surface regularity	University of Utah	All	21 Years and older Â (Adult, Older Adult)	Phase 1|Phase 2	60	Other	Interventional	Allocation: Randomized|Intervention Model: Parallel Assignment|Masking: Double (Participant, Investigator)|Primary Purpose: Treatment	99569	2020-07-10	2023-07-01	2023-07-01	2020-02-21		2020-07-21	Moran Eye Center, University of Utah, Salt Lake City, Utah, United States		https://ClinicalTrials.gov/show/NCT04281004	AL	hAFED			topical, eye, local	not stated							28
	276	131	42	https://ClinicalTrials.gov/show/NCT02790762	NCT02790762	Human Umbilical Cord-Mesenchymal Stem Cells for Pneumoconiosis		Unknown status	No Results Available	Pneumoconiosis	10	10	J64	other	Ruta	FRANCISCO	Biological: Human umbilical cord mesenchymal stem cells	Severity of adverse events|Immunological Indicator in serum|The level of ceruloplasmin in serum|The level of type â…¢ procollagen peptide in serum|Lung function as assessed by spirometry|Chest high kilovolt X-ray examination	Shenzhen Hornetcorn Bio-technology Company, LTD|The Second Affiliated Hospital of University of South China	All	18 Years to 75 Years Â (Adult, Older Adult)	Phase 1	10	Industry|Other	Interventional	Allocation: N/A|Intervention Model: Single Group Assignment|Masking: None (Open Label)|Primary Purpose: Treatment	HYK-pneumoconiosis	2016-06-01	2017-06-01	2017-10-01	2016-06-06		2016-06-06	The second Affiliated Hospital of University of Soth China, Hengyang, Hunan, China		https://ClinicalTrials.gov/show/NCT02790762	AL	hUC-MSC			intravenous, systemic	not stated	20000000			1			4
	277	615	44	https://ClinicalTrials.gov/show/NCT04269525	NCT04269525	Umbilical Cord(UC)-Derived Mesenchymal Stem Cells(MSCs) Treatment for the 2019-novel Coronavirus(nCOV) Pneumonia		Recruiting	No Results Available	Pneumonia, Viral|Pneumonia, Ventilator-Associated	10	10	J12.9	other	Ruta	FRANCISCO	Biological: UC-MSCs	Oxygenation index|28 day mortality|Hospital stay|2019-nCoV antibody test|2019-nCoV nucleic acid test|Improvement of lung imaging examinations|White blood cell count|Lymphocyte count|Procalcitonin|interleukin(IL)-2|IL-4|IL-6|IL-10|tumor necrosis factor(TNF)-Î±|Î³-interferon(IFN)|C-reactive protein(CRP)|CD4+ T-Lymphocytopenia|CD8+ T-Lymphocytopenia|natural killer cell(NK)	ZhiYong Peng|Tuohua Biological Technology Co. Ltd|Zhongnan Hospital	All	18 Years to 80 Years Â (Adult, Older Adult)	Phase 2	16	Other	Interventional	Allocation: N/A|Intervention Model: Single Group Assignment|Masking: None (Open Label)|Primary Purpose: Prevention	2020002	2020-02-06	2020-12-01	2020-12-30	2020-02-13		2020-07-01	Zhongnan Hospital of Wuhan University, Wuhan, Hubei, China		https://ClinicalTrials.gov/show/NCT04269525	AL	hUC-MSC			intravenous, systemic	not stated	33000000						4
	278	473	52	https://ClinicalTrials.gov/show/NCT03891225	NCT03891225	Prospective Study on Implantation of Amniotic Membrane (AM) Over Pancreatic Anastomosis After Pancreaticoduodenenctomy: Efficacy on Preventing Clinically Relevant Pancreatic Fistula	POPF	Recruiting	No Results Available	Post Operative Pancreatic Fistula|Pancreatic Resection|Biological Dressing	11	11	K86.8	other, surgical	Ruta	FRANCISCO	Procedure: Amniotic Membrane implantation	postoperative complications|correlation between microscopic pancreatic fibrosis and CR POPF	Casa di Cura Dott. Pederzoli|Fondazione Banca dei Tessuti di Treviso onlus	All	18 Years to 85 Years Â (Adult, Older Adult)	Early Phase 1	20	Other	Interventional	Allocation: N/A|Intervention Model: Single Group Assignment|Masking: None (Open Label)|Primary Purpose: Prevention	2039CESC	2019-03-01	2019-09-01	2019-11-01	2019-03-26		2019-03-26	Pederzoli Hospital, Peschiera Del Garda, Verona, Italy		https://ClinicalTrials.gov/show/NCT03891225	AL	hAM			pancreo-jejunal, local	not stated							n.s.
	279	99	70	https://ClinicalTrials.gov/show/NCT02277145	NCT02277145	A Study on Radiation-induced Pulmonary Fibrosis Treated With Clinical Grade Umbilical Cord Mesenchymal Stem Cells		Completed	No Results Available	Post-radiotherapy Pulmonary Fibrosis	10	10	J68.4	other	Ruta	FRANCISCO	Biological: clinical grade umbilical cord mesenchymal stem cells	Composite indicators, including quantitative analysis of CT density histograms, self-evaluation and changes of TGF-Î²1 content|Safety Evaluation|Clinical Indicator 1: change in blood gas analysis|Clinical Indicator 2: change in pulmonary function analysis|Clinical Indicator 3: 6-minute walk test distance|Clinical Indicator 4: change in MRC chronic dyspnea scale|Clinical Indicator 5: change in St.…	Jianwu Dai|Southwest Hospital, China|Chinese Academy of Sciences	All	18 Years to 70 Years Â (Adult, Older Adult)	Phase 1	10	Other	Interventional	Allocation: N/A|Intervention Model: Single Group Assignment|Masking: None (Open Label)|Primary Purpose: Treatment	CAS-XDA001-SH/IGDB	2014-10-01	2018-12-01	2018-12-01	2014-10-28		2019-07-24	First Affiliated Hospital of the Third Military University, PLA (Southwest Hospital), Chongqing, Chongqing, China		https://ClinicalTrials.gov/show/NCT02277145	AL	hUC-MSC			intrapulmonar, local	not stated	1000000		1				n.s.
	280	206	51	NCT03207412	NCT03207412	Human Amniotic Epithelial Cells Treatment for Ovarian Insufficiency		Unknown status	No Results Available	Premature Ovarian Failure	4	4	E28	other	Serhiy	FRANCISCO	Biological: hAECs|Procedure: Minimally invasive implantation	Changes of follicle stimulating hormone(FSH)|antral follicle count (AFC)|Menstrual situation|Luteinizing Hormone(LH)|estrogen 2(E2)|Anti Mullerian Hormone(AMH)|Ovarian volume	The Second Affiliated Hospital of Chongqing Medical University|Shanghai iCELL Biotechnology Co., Ltd, Shanghai, China	Female	18 Years to 40 Years Â (Adult)	Not Applicable	20	Other|Industry	Interventional	Allocation: Randomized|Intervention Model: Parallel Assignment|Masking: Triple (Participant, Care Provider, Outcomes Assessor)|Primary Purpose: Treatment	POI-2017	43091	43647	43830	42918		42918			https://ClinicalTrials.gov/show/NCT03207412	AL	hAEC			intraovarian, local, intravenous, systemic	not stated	1E+08; 2E+08				1		4
	281	332	52	NCT03816852	NCT03816852	The Safety and Efficiency Study of Mesenchymal Stem Cell in Premature Ovarian Insufficiency		Unknown status	No Results Available	Premature Ovarian Failure	4	4	E28	other	Serhiy	FRANCISCO	Biological: hucMSCs	Menstrual changes|Kupperman score|hormone level|Follicular development	Sclnow Biotechnology Co., Ltd.	Female	19 Years to 40 Years Â (Adult)	Phase 2	12	Industry	Interventional	Allocation: Randomized|Intervention Model: Parallel Assignment|Masking: Double (Participant, Investigator)|Primary Purpose: Treatment	SCLnow-HNRM-01	43374	44105	44105	43490		43490	Henan Provincial People's Hospital, Zhengzhou, Henan, China		https://ClinicalTrials.gov/show/NCT03816852	AL	hUC-MSC			intravenous, systemic	not stated	3E+06; 6E+06; 9E+06		1				1
	282	381	53	NCT02644447	NCT02644447	Transplantation of HUC-MSCs With Injectable Collagen Scaffold for POF		Completed	No Results Available	Premature Ovarian Failure	4	4	E28	other	Serhiy	FRANCISCO	Biological: HUC-MSCs Transplantation|Biological: HUC-MSCs with Injectable Collagen Scaffold Transplantation	Safety and Tolerability assessed by Adverse Events|Number of Antral follicle development|Estradiol (E2) serum level|Follicle Stimulating Hormone (FSH) serum level|Anti-Mullerian Hormone (AMH) serum level|Pregnancy rate	Chinese Academy of Sciences|The Affiliated Nanjing Drum Tower Hospital of Nanjing University Medical School	Female	20 Years to 39 Years Â (Adult)	Phase 1|Phase 2	23	Other	Interventional	Allocation: Randomized|Intervention Model: Parallel Assignment|Masking: Double (Participant, Outcomes Assessor)|Primary Purpose: Treatment	CAS-XDA-POF/IGDB	42278	43374	43374	42369		43843	The Affiliated Nanjing Drum Tower Hospital of Nanjing University Medical School, Nanjing, Jiangsu, China		https://ClinicalTrials.gov/show/NCT02644447	AL	hUC-MSC	Gel: injectable collagen		intraovarian, local	not stated	10000000			1			1
	283	372	54	NCT01742533	NCT01742533	Stem Cell Therapy Combined Hormone Replacement Therapy in Patients With Premature Ovarian Failure		Unknown status	No Results Available	Premature Ovarian Failureï¼Œ	4	4	E28	other	Serhiy	FRANCISCO	Biological: human umbilical cord mesenchymal stem cells|Biological: hUCMSCs and hCBMNCs|Biological: human cord blood mononuclear cells|Drug: Hormone Replacement Therapy	Serum Level of follicle-stimulating hormone|Uterine and Ovary characteristics of B ultrasoundï¼Œ including Uterine/Ovarian size and Blood Flow|Modified Kupperman Score|Incidence of Adverse Events and Serious Adverse Events	Shenzhen Beike Bio-Technology Co., Ltd.	Female	18 Years to 39 Years Â (Adult)	Phase 1|Phase 2	40	Industry	Interventional	Allocation: Randomized|Intervention Model: Parallel Assignment|Masking: Quadruple (Participant, Care Provider, Investigator, Outcomes Assessor)|Primary Purpose: Treatment	BKCR-POF-1(â… )	40969	41426	41699	41248		41248	Shenzhen People's Hospital, Shenzhen, Guangdong, China		https://ClinicalTrials.gov/show/NCT01742533	AL	hUC-MSC	Cells: CB MNC		none stated, intraovarian?, local	not stated							n.s.
	284	495	61	NCT03529578	NCT03529578	A Case Series to Investigate the Safety and Efficacy of Weekly Application of Dehydrated Human Amnion/Chorion Membrane in the Treatment of Pressure Ulcers		Unknown status	No Results Available	Pressure Ulcer	12	12	L89	wound healing	Serhiy	FRANCISCO	Procedure: dHACM	Percentage of subjects with complete wound closure of study ulcer|Wound healing kinetics: Complete wound healing|Wound healing kinetics: Weekly percentage of wounds with total closure|Wound healing kinetics: rate of closure/week|Incidence of Treatment-Emergent Adverse Events [Safety]|Wound Infection Rate [Safety]	MiMedx Group, Inc.	All	18 Years and older Â (Adult, Older Adult)	Not Applicable	20	Industry	Interventional	Allocation: N/A|Intervention Model: Single Group Assignment|Masking: None (Open Label)|Primary Purpose: Treatment	EFPU002	42892	43374	43374	43238		43238	Infectious Disease Specialists of Atlanta, PC, Decatur, Georgia, United States		https://ClinicalTrials.gov/show/NCT03529578	AL	hACM			topical, skin ulcers, local	dehydration							8
	285	501	62	NCT02861560	NCT02861560	Case Series of Weekly Applications of dHACM in Treatment of Pressure Ulcers		Completed	No Results Available	Pressure Ulcer	12	12	L89	woundhealing	Serhiy	FRANCISCO	Other: dHACM	Healing Rate|Adverse Events|Quality of Life	MiMedx Group, Inc.	All	16 Years and older Â (Child, Adult, Older Adult)	Not Applicable	10	Industry	Interventional	Allocation: N/A|Intervention Model: Single Group Assignment|Masking: None (Open Label)|Primary Purpose: Treatment	EFPU001	42491	43221	43221	42592		43336	Shepherd Spine Center, Atlanta, Georgia, United States		https://ClinicalTrials.gov/show/NCT02861560	AL	hACM			topical, skin ulcers, local	dehydration							8
	286	42	14	https://ClinicalTrials.gov/show/NCT04522869	NCT04522869	Umbilical Cord Derived Mesenchymal Stem Cell (UC -MSC) Transplantation for Children Suffering From Biliary Atresia	UCMSCBA	Recruiting	No Results Available	Primary Biliary Cirrhosis	17	17	Q44.2	Other	Volodymyr	FRANCISCO	Biological: Umbilical Cord Derived Mesenchymal Stem Cell (UC -MSC) Transplantation	The change of PELD scores during study|The change of albumin (Liver function)|The change of total bilirubin (Liver function)|The change of prothrombin time|The change of liver biopsy|The number of Adverse Events (AE) and Serious Adverse Events (SAE)	Vinmec Research Institute of Stem Cell and Gene Technology|Children's Hospital Number 2, Ho Chi Minh City, Vietnam	All	5 Months to 2 Years Â (Child)	Phase 1|Phase 2	34	Other	Interventional	Allocation: Non-Randomized|Intervention Model: Parallel Assignment|Masking: None (Open Label)|Primary Purpose: Treatment	ISC.19.10	2019-08-10	2021-09-25	2021-10-25	2020-08-21		2020-09-01	Vinmec International Hospital Times City, HÃ Ná»™i, Hanoi, Vietnam|Vinmec Research Institute of Stem cell and Gene Technology, Hanoi, Vietnam		https://ClinicalTrials.gov/show/NCT04522869	AL	hUC-MSC			intraarterial, hepatic, local	not stated	1000000		1				2
	287	618	15	https://ClinicalTrials.gov/show/NCT01662973	NCT01662973	Umbilical Cord Mesenchymal Stem Cells for Patients With Primary Biliary Cirrhosis		Unknown status	No Results Available	Primary Biliary Cirrhosis	11	11	K74.3	Other	Volodymyr	FRANCISCO	Other: conventional plus UC-MSC treatment|Other: Conventional plus placebo treatment	Serum alkaline phosphatase (ALP)|Histological changes in liver biopsies|Serum Bilirubin|Serum AST|Mayo risk score|Number of patients with Portal Hypertension after 12 weeks treatment|MELD score|Number of participants with improvement of clinical symptoms	Beijing 302 Hospital	All	18 Years to 65 Years Â (Adult, Older Adult)	Phase 1|Phase 2	100	Other	Interventional	Allocation: Randomized|Intervention Model: Parallel Assignment|Masking: None (Open Label)|Primary Purpose: Treatment	Beijing302-005	2011-10-01	2013-10-01	2013-10-01	2012-08-13		2013-05-31	Beijing 302 Hospital, Beijing, Beijing, China		https://ClinicalTrials.gov/show/NCT01662973	AL	hUC-MSC			intravenous, systemic	not stated	1000000		1				3
	288	385	19	https://ClinicalTrials.gov/show/NCT03033277	NCT03033277	Human Umbilical Cord Mesenchymal Stem Cells (HUC-MSCs) Transplantation in Women With Primary Ovarian Insufficiency (POI)		Unknown status	No Results Available	Primary Ovarian Insufficiency	4	4	E28.3	Other	Volodymyr	FRANCISCO	Biological: Placebo transplantation|Biological: HUC-MSCs transplantation	Number of mature follicle|Follicle-stimulating hormone (FSH) serum level|Estradiol (E2) serum level|Anti-Mullerian hormone (AMH) serum level|Number of antral follicle development|Ovarian volume|Pregnancy rate	Chinese Academy of Sciences|The Third Affiliated Hospital of Guangzhou Medical University	Female	20 Years to 40 Years Â (Adult)	Phase 1|Phase 2	320	Other	Interventional	Allocation: Randomized|Intervention Model: Parallel Assignment|Masking: Double (Participant, Outcomes Assessor)|Primary Purpose: Treatment	Multi-cited POI Recovery	2016-02-01	2017-04-01	2018-07-01	2017-01-26		2017-01-26	Institute of Zoology, Chinese Academy of Sciences., Beijing, Beijing, China		https://ClinicalTrials.gov/show/NCT03033277	AL	hUC-MSC			intraovarian, local	not stated							n.s.
	289	384	21	https://ClinicalTrials.gov/show/NCT03516006	NCT03516006	Umbilical Cord Mesenchymal Stem Cells in Primary Sclerosing Cholangitis		Active, not recruiting	No Results Available	Primary Sclerosing Cholangitis	6	6	K83.0	Other	Volodymyr	FRANCISCO	Drug: UCMSC|Drug: UDCA	adverse effects regarding UCMSC infusion|Pathological score of liver inflammation|Changes of biliary lesions in magnetic resonance image|alanine aminotransferase	Fuzhou General Hospital	All	18 Years to 65 Years Â (Adult, Older Adult)	Phase 1|Phase 2	20	Other	Interventional	Allocation: Randomized|Intervention Model: Parallel Assignment|Masking: None (Open Label)|Primary Purpose: Treatment	UCMSC-PSC	2017-01-01	2019-01-01	2024-01-01	2018-05-04		2018-05-04			https://ClinicalTrials.gov/show/NCT03516006	AL	hUC-MSC			intracoronary, systemic	not stated							4
	290	136	22	https://ClinicalTrials.gov/show/NCT01364246	NCT01364246	Safety and Efficacy of Umbilical Cord Mesenchymal Stem Cell Therapy for Patients With Progressive Multiple Sclerosis and Neuromyelitis Optica		Unknown status	No Results Available	Progressive Multiple Sclerosis|Neuromyelitis Optica.	6	6	G35, G36.0	Other	Volodymyr	FLORELLE	Biological: human umbilical cord mesenchymal stem cells	Score of Expanded Disability Status Scale (EDSS)|Visual Evoked Potential (VEP)|Brainstem Auditory Evoked Potential (BAEP)|Somatosensory Evoked Potential(SEP)|Brain Magnetic Resonance Imaging ï¼ˆMRIï¼‰ Scan	Shenzhen Beike Bio-Technology Co., Ltd.|The Affiliated Nanjing Drum Tower Hospital of Nanjing University Medical School|The Affiliated Nanjing Brain Hospital of Nanjing University Medical School|Nanjing University Medical College Affiliated Wuxi Second Hospital|Xuzhou Medical University|The Second Hospital of Nanjing Medical University	All	18 Years to 60 Years Â (Adult)	Phase 1|Phase 2	20	Industry|Other	Interventional	Allocation: Non-Randomized|Intervention Model: Single Group Assignment|Masking: None (Open Label)|Primary Purpose: Treatment	BKCR-MS-1.0(2010)	2010-01-01	2013-03-01	2014-12-01	2011-06-02		2012-11-28	Nanjing University Medical College Affiliated Drum Tower Hospital, Nanjing, Jiangsu, China		https://ClinicalTrials.gov/show/NCT01364246	AL	hUC-MSC			none stated, intravenous?, systemic	not stated							n.s.
	291	56	27	https://ClinicalTrials.gov/show/NCT03765957	NCT03765957	Clinical Research on Treatment of Psoriasis by Human Umbilical Cord-derived Mesenchymal Stem Cells		Recruiting	No Results Available	Psoriasis	12	12	L40	Other	Volodymyr	FLORELLE	Biological: Mesenchymal Stem Cells	Number of Participants Achieving Psoriasis Area and Severity Index â‰¥75% (PASI 75) Improvement|Number of Participants Achieving a Physician Global Assessment (PGA) of (0, 1)|Change From Baseline in Dermatology Life Quality Index (DLQI) Total Score|Adverse event	Central South University	All	18 Years to 65 Years Â (Adult, Older Adult)	Early Phase 1	12	Other	Interventional	Allocation: N/A|Intervention Model: Single Group Assignment|Masking: None (Open Label)|Primary Purpose: Treatment	2018-MSC/CSU/PS	2019-02-20	2020-07-31	2021-06-01	2018-12-05		2020-09-23	Xiangya Hospital, Central South University, Changsha, Hunan, China		https://ClinicalTrials.gov/show/NCT03765957	AL	hUC-MSC			intravenous, systemic	not stated	1,5E+06; 2E+06, 2,5E+06; 3E+06		1				4
	292	505	28	https://ClinicalTrials.gov/show/NCT03440541	NCT03440541	Uses of Gamma Irradiated Amniotic Membrane as an Alternative Method in Psoriasis Treatment		Completed	No Results Available	Psoriasis	12	12	L40	Other	Volodymyr	FLORELLE	Combination Product: REGE pro	Scaling size decrement|Histopathological improvement|Erythema disappearing	Egyptian Atomic Energy Authority	All	20 Years to 40 Years Â (Adult)	Not Applicable	22	Other	Interventional	Allocation: N/A|Intervention Model: Single Group Assignment|Masking: None (Open Label)|Primary Purpose: Treatment	4102017NCRRT	2015-08-04	2016-02-13	2016-04-08	2018-02-22		2019-06-27	Amniotic tissue lab, Cairo, Egypt		https://ClinicalTrials.gov/show/NCT03440541	AL	hAM		REGE pro	topical, skin psoriasis, local	irradiation							8
	293	391	30	https://ClinicalTrials.gov/show/NCT02491658	NCT02491658	Safety and Efficacy of UC-MSCs in Patients With Psoriasis Vulgaris		Unknown status	No Results Available	Psoriasis Vulgaris	12	12	L40	Other	Volodymyr	FLORELLE	Biological: UC-MSCs	Change from Baseline in Psoriasis Area and Severity Index (PASI) score at 8 weeks|Change from Baseline in Dermatology Life Quality Index (DLQI) score at 8 weeks|body temperature will be monitored for any possible infusion-related toxicities.|blood pressure will be monitored for any possible infusion-related toxicities.|Psoriasis Area and Severity Index (PASI) score|Dermatology Life Quality Index …	Affiliated Hospital to Academy of Military Medical Sciences	All	18 Years to 65 Years Â (Adult, Older Adult)	Phase 1|Phase 2	30	Other	Interventional	Allocation: N/A|Intervention Model: Single Group Assignment|Masking: None (Open Label)|Primary Purpose: Treatment	307-PV-MSC	2015-04-01	2016-12-01	2016-12-01	2015-07-08		2015-07-08	Affiliated Hospital to Academy of Military Medical Sciences, Beijing, Beijing, China		https://ClinicalTrials.gov/show/NCT02491658	AL	hUC-MSC			intravenous, systemic	CryoP	1000000		1				6
	294	945	33	https://ClinicalTrials.gov/show/NCT02102776	NCT02102776	Intraoperative Mitomycin C, Amniotic Membrane Transplantation and Conjunctival Autograft for Primary Pterygium		Unknown status	No Results Available	Pterygium	7	7	H11.0	Ophthalmic	Volodymyr	FLORELLE	Procedure: MMC|Procedure: AMT|Procedure: CAG|Procedure: Pterygium excision	Recurrence of pterygium|Visual acuity|Healing time of corneal epithelium|Healing time of conjunctival epithelium|Postoperative complications	Sun Yat-sen University	All	18 Years to 80 Years Â (Adult, Older Adult)	Not Applicable	750	Other	Interventional	Allocation: Randomized|Intervention Model: Parallel Assignment|Masking: Single (Outcomes Assessor)|Primary Purpose: Treatment	2014015	2015-12-01	2017-12-01	2017-12-01	2014-04-03		2015-12-17	Zhongshan Ophthalmic Center, Sun Yat-sen University, Guangzhou, Guangdong, China|Henan Provincial People's Hospital, Zhengzhou, Henan, China|Xi'an Eye Hospital, Xi'an, Shanxi, China|Sichuan Ganzi Autonomous Prefecture People's Hospital, Ganzi, Sichuan, China|The Fourth Affiliated Hospital, Kunming Medical University, Kunming, Yunnan, China		https://ClinicalTrials.gov/show/NCT02102776	AL	hAM			topical, conjuntiva, local	not stated							1
	295	545	35	https://ClinicalTrials.gov/show/NCT02015000	NCT02015000	Surgical Result of Pterygium Extended Removal Followed by Fibrin Glue Assisted Amniotic Membrane Transplantation		Unknown status	No Results Available	Pterygium|Recurrence	7	7	H11.0	Ophthalmic	Volodymyr	FLORELLE	Procedure: P.E.R.F.A.M.T	Recurrence of pterygium|caruncular morphology	National Taiwan University Hospital	All	18 Years to 90 Years Â (Adult, Older Adult)	Not Applicable	60	Other	Interventional	Allocation: N/A|Intervention Model: Single Group Assignment|Masking: None (Open Label)|Primary Purpose: Treatment	201306012RINC	2013-11-01	2013-12-01	2014-11-01	2013-12-19		2013-12-19	National Taiwan University Hospital, Taipei, Taipei City, Taiwan		https://ClinicalTrials.gov/show/NCT02015000	AL	hAM	Glue: fibrin		topical, conjuntiva, local	not stated							1
	296	199	43	https://ClinicalTrials.gov/show/NCT02648386	NCT02648386	Stem Cell Therapy Combined With NeuroRegen Scaffoldâ„¢ in Patients With Erectile Dysfunction After Rectal Cancer Surgery		Recruiting	No Results Available	Rectal Cancer|Erectile Dysfunction	5	5	F52.2	Other	Volodymyr	FLORELLE	Procedure: Laparoscopic surgery|Device: NeuroRegen scaffold transplantation|Biological: NeuroRegen scaffold/BMMCs transplantation|Biological: NeuroRegen scaffold/HUC-MSCs transplantation	Safety and Tolerability assessed by Adverse Events|IIEF-5 (International Index of Erectile Function)|Mean scores of the Sexual Encounter Profile (SEP) Question 2, 3|Penile cavernosal artery peak systolic velocity (PSV)|Nocturnal penile tumescence (NPT)|The change of results of Nerve electrophysiological examination|Maximum Flow Rate (Qmax)	Chinese Academy of Sciences|The Affiliated Nanjing Drum Tower Hospital of Nanjing University Medical School	Male	20 Years to 65 Years Â (Adult, Older Adult)	Phase 1|Phase 2	34	Other	Interventional	Allocation: Randomized|Intervention Model: Parallel Assignment|Masking: Double (Participant, Outcomes Assessor)|Primary Purpose: Treatment	CAS-XDA-ED-IGDB	2016-01-01	2020-12-01	2020-12-01	2016-01-07		2019-01-25	The Affiliated Nanjing Drum Tower Hospital of Nanjing University Medical School, Nanjing, Jiangsu, China		https://ClinicalTrials.gov/show/NCT02648386	AL	hUC-MSC	Conduct: collagen (NeuroRegen Scaffold™)		intranerve, local	not stated	5000000		1				1
	297	645	51	https://ClinicalTrials.gov/show/NCT01319721	NCT01319721	Recurrent Pterygium Surgery Using Mitomycin C With Limbal Conjunctival or Amniotic Membrane		Completed	Has Results	Recurrent Pterygium	7	7	H11.0	Ophthalmic	Volodymyr	FLORELLE	Procedure: MMC|Procedure: LCAG|Procedure: AMG	Recurrence|Complications|Healing Time of Corneal Epithelial Defect|Eye Movement Amplitude (EMA)|Postoperative Conjunctival Inflammation	Shiyou Zhou|Sun Yat-sen University	All	18 Years to 80 Years Â (Adult, Older Adult)	Not Applicable	96	Other	Interventional	Allocation: Randomized|Intervention Model: Parallel Assignment|Masking: None (Open Label)|Primary Purpose: Treatment	20101215	2010-12-01	2014-06-01	2014-06-01	2011-03-22	2015-03-19	2015-03-19	State Key Laboratory of Ophthalmology, Zhongshan Ophthalmic Center, Sun Yat-sen University, Guangzhou, Guangdong, China		https://ClinicalTrials.gov/show/NCT01319721	AL	hAM			topical, conjuntiva, local	not stated							1
	298	210	63	https://ClinicalTrials.gov/show/NCT04315025	NCT04315025	Safety Issues of Peribulbar Injection of UC-MSC in Patients With Retinitis Pigmentosa	RP	Completed	No Results Available	Retinitis Pigmentosa	7	7	H35.5	Ophthalmic	Volodymyr	FLORELLE	Biological: Umbilical Cord Mesenchymal Stem Cell (UC-MSC)|Biological: Conditioned Medium (CM)	Visual Acuity Test|Visual Field Test|Funduscopy|Electrorectinography|Optical Coherence Tomography (OCT)|Angiography	PT. Prodia Stem Cell Indonesia	All	18 Years to 65 Years Â (Adult, Older Adult)	Phase 1|Phase 2	18	Industry	Interventional	Allocation: Randomized|Intervention Model: Parallel Assignment|Masking: Double (Participant, Investigator)|Primary Purpose: Treatment	CT/RP/02/2018	2018-10-07	2019-06-20	2019-09-20	2020-03-19		2020-06-04	Jakarta Eye Center Hospital, Jakarta, DKI Jakarta, Indonesia|Sardjito Hospital, Yogyakarta, Special Region, Indonesia		https://ClinicalTrials.gov/show/NCT04315025	AL	hUC-MSC			peribulbar, local	not stated	1800000		1				1
	299	387	64	https://ClinicalTrials.gov/show/NCT04224207	NCT04224207	Management of Retinitis Pigmentosa by Mesenchymal Stem Cells by Wharton's Jelly Derived Mesenchymal Stem Cells	WJ-MSC	Completed	No Results Available	Retinitis Pigmentosa|Inherited Retinal Dystrophy	7	7	H35.5	Ophthalmic	Volodymyr	FLORELLE	Biological: Wharton's jelly derived mesenchymal stem cell	ETDRS visual acuity|Outer retinal thickness	Ankara Universitesi Teknokent	All	18 Years to 60 Years Â (Adult)	Phase 3	32	Other	Interventional	Allocation: Non-Randomized|Intervention Model: Sequential Assignment|Masking: None (Open Label)|Primary Purpose: Treatment	01.11.2018/01	2019-04-01	2019-10-30	2020-01-01	2020-01-13		2020-01-13	Ankara University Biotechnology Institute, Ankara, TÃ¼rkiye, Turkey|Umut Arslan, Ankara, TÃ¼rkiye, Turkey		https://ClinicalTrials.gov/show/NCT04224207	AL	hUC-WJ-MSC			peribulbar, local	cell isolation, expansion, cryoP	2-6E+06		1				1
	300	30	66	https://ClinicalTrials.gov/show/NCT01985464	NCT01985464	Umbilical Cord Tissue-derived Mesenchymal Stem Cells for Rheumatoid Arthritis		Unknown status	No Results Available	Rheumatoid Arthritis	13	13	M06.9	Other	Volodymyr	FLORELLE	Biological: Umbilical cord mesenchymal stem cells	Number of participants with adverse events|Number of participants with a change in disease activity index as measured by 28-DAS Score|Number of participants with a change in current disease activity as measured by EULAR Response Criteria|Change from baseline quality of life measure (based on Stanford HAQ)|Change from baseline C-reactive protein|Change from baseline erythrocyte sedimentation rate …	Translational Biosciences	All	18 Years and older Â (Adult, Older Adult)	Phase 1|Phase 2	20	Industry	Interventional	Allocation: N/A|Intervention Model: Single Group Assignment|Masking: None (Open Label)|Primary Purpose: Treatment	TBS-UCMSCRA-001	2013-10-01	2019-12-01	2020-06-01	2013-11-15		2019-06-20	Stem Cell Institute, Panama City, Panama		https://ClinicalTrials.gov/show/NCT01985464	AL	hUC-MSC			intravenous, systemic	not stated							5
	301	167	67	https://ClinicalTrials.gov/show/NCT01547091	NCT01547091	Safety and Efficacy Study of Umbilical Cord-Derived Mesenchymal Stem Cells for Rheumatoid Arthritis	RA	Unknown status	No Results Available	Rheumatoid Arthritis	13	13	M06.9	Other	Volodymyr	FLORELLE	Biological: Umbilical Cord-Derived Mesenchymal Stem Cells (UC-MSCs)|Drug: Rheumatoid Arthritis With Disease-Modifying Drugs (DMARDs)|Biological: UC-MSC+DMARDS	Safety of MSC treatment.|RA Serology|Disease Activity Score (DAS 28) Index Mean Change From Baseline|Patient's assessment of pain.	Alliancells Bioscience Corporation Limited	All	18 Years to 70 Years Â (Adult, Older Adult)	Phase 1|Phase 2	200	Industry	Interventional	Allocation: Non-Randomized|Intervention Model: Single Group Assignment|Masking: None (Open Label)|Primary Purpose: Treatment	Alliancells-1	2013-04-01	2014-10-01	2014-12-01	2012-03-07		2013-06-27	The 323 Hospital of Chinese People's Liberation Army, Xi'an, Shaanxi, China		https://ClinicalTrials.gov/show/NCT01547091	AL	hUC-MSC			intravenous, systemic	not stated	40000000			1			4
	302	200	68	https://ClinicalTrials.gov/show/NCT02643823	NCT02643823	Human Umbilical Cord-Mesenchymal Stem Cells for Rheumatoid Arthritis		Unknown status	No Results Available	Rheumatoid Arthritis	13	13	M06.9	Other	Volodymyr	FLORELLE	Biological: hUC-MSC + DMARDs|Drug: DMARDs	Severity of adverse events|RA Serology|Disease Activity Score (DAS 28) Index	Shenzhen Hornetcorn Bio-technology Company, LTD|Futian People's Hospital	All	18 Years to 80 Years Â (Adult, Older Adult)	Phase 1	40	Industry|Other	Interventional	Allocation: Randomized|Intervention Model: Parallel Assignment|Masking: None (Open Label)|Primary Purpose: Treatment	HYK-Rheumatoid Arthritis	2016-01-01	2017-01-01	2017-06-01	2015-12-31		2016-05-24	The Fourth People's Hospital of Shenzhen, Shenzhen, Guangdong, China		https://ClinicalTrials.gov/show/NCT02643823	AL	hUC-MSC			intravenous, systemic	not stated	20000000			1			4
	303	368	69	https://ClinicalTrials.gov/show/NCT03828344	NCT03828344	Safety and Tolerability of a Single Intravenous Infusion of BX-U001 in Refractory Rheumatoid Arthritis		Not yet recruiting	No Results Available	Rheumatoid Arthritis	13	13	M06.9	Other	Volodymyr	FLORELLE	Biological: hUC-MSC suspension|Biological: Placebo	Frequency of Adverse Events (AE) and Serious Adverse Events (SAE)|Percentage of participants achieving ACR20 from Baseline at Week 12 and Week 24|Percentage of participants achieving ACR50 response from Baseline at Week 12 and Week 24|Percentage of participants achieving ACR70 response from Baseline at Week 12 and Week 24|Change from Baseline in the disease activity score 28-joint count using C r…	Baylx Inc.	All	18 Years to 70 Years Â (Adult, Older Adult)	Phase 1	16	Industry	Interventional	Allocation: Randomized|Intervention Model: Parallel Assignment|Masking: Quadruple (Participant, Care Provider, Investigator, Outcomes Assessor)|Primary Purpose: Treatment	BXU001-RA	2020-12-01	2022-11-01	2022-12-01	2019-02-04		2020-06-30			https://ClinicalTrials.gov/show/NCT03828344	AL	hUC-MSC		BX-U001	intravenous, systemic	not stated	7,5E+05; 1,5E+06	1	1				1
	304	138	20	https://ClinicalTrials.gov/show/NCT02912104	NCT02912104	A Therapeutic Trial of Human Amniotic Epithelial Cells Transplantation for Primary Ovarian Insufficiency Patients	POI	Recruiting	No Results Available	Primary Ovarian Insufficiency|Premature Ovarian Failure|Infertility	4	4	E28.3	Other	Volodymyr	FLORELLE	Biological: human amniotic epithelial cells (hAECs) transplantation	Hormonal Assessment serum FSH level will be measured.|Hormonal Assessment serum estrogen level will be measured.|Hormonal Assessment serum AMH level will be measured.|Pregnancy rate will be measured.	International Peace Maternity and Child Health Hospital|Shanghai iCELL Biotechnology Co., Ltd, Shanghai, China	Female	20 Years to 39 Years Â (Adult)	Phase 1	2	Other|Industry	Interventional	Allocation: N/A|Intervention Model: Single Group Assignment|Masking: None (Open Label)|Primary Purpose: Treatment	20152236	2020-06-20	2021-06-01	2022-06-01	2016-09-23		2020-08-12	The International Peace Maternity and Child Health Hospital, Shanghai, Shanghai, China		https://ClinicalTrials.gov/show/NCT02912104	AL	hAEC			intraovarian, local	not stated	20000000			1			n.s.
	305	585	23	https://ClinicalTrials.gov/show/NCT04263025	NCT04263025	AMNIOX CORD Study - Radical Prostatectomy With and Without Cryopreserved Umbilical Cord Allograft		Recruiting	No Results Available	Prostate Cancer	2	2		Surgical	Volodymyr	FLORELLE	Biological: Cryopreserved Umbilical Cord Allograft|Procedure: Robot-Assisted Radical Prostatectomy	Erectile function|Return to continence|Sexual encounter	Hackensack Meridian Health	Male	30 Years to 70 Years Â (Adult, Older Adult)	Not Applicable	100	Other	Interventional	Allocation: Randomized|Intervention Model: Parallel Assignment|Masking: Single (Participant)|Primary Purpose: Treatment	Pro2019-0452	2020-01-30	2022-04-01	2023-04-01	2020-02-10		2020-02-11	Hackensack University Medical Center, Hackensack, New Jersey, United States|New Jersey Center for Prostate Cancer & Urology, Maywood, New Jersey, United States		https://ClinicalTrials.gov/show/NCT04263025	AL	hAM ; hUC		Clarix®Cord 1K	perinerve, local	devitalization, cryoP							n.s.
	306	232	26	https://ClinicalTrials.gov/show/NCT03113786	NCT03113786	CLARIXâ„¢ 100 & CLARIX CORD 1K for Discectomy Patients		Completed	No Results Available	Protruded Disk	13	13		Spine injury	Volodymyr	FLORELLE	Other: CLARIXâ„¢100|Other: CLARIX CORD 1K	Difference in low back & leg pain	Amniox Medical, Inc.	All	18 Years to 90 Years Â (Adult, Older Adult)	Phase 4	32	Industry	Interventional	Allocation: Randomized|Intervention Model: Parallel Assignment|Masking: Single (Participant)|Primary Purpose: Treatment	CR-1001	2011-11-02	2020-04-21	2020-04-21	2017-04-14		2020-07-15	Rothman Institute, Bensalem, Pennsylvania, United States		https://ClinicalTrials.gov/show/NCT03113786	AL	hAM		Clarix®100, Clarix®Cord 1K	intradisc, local	devitalization, cryoP							n.s.
	307	612	36	https://ClinicalTrials.gov/show/NCT01795950	NCT01795950	Safety Study of PLX-PAD Cells to Treat Pulmonary Arterial Hypertension (PAH)		Terminated	No Results Available	Pulmonary Arterial Hypertension	9	9		Other	Volodymyr	FLORELLE	Drug: PLX-PAD	Incidence of treatment-emergent AEs (frequency and severity at each dose level)|Incidence of SAEs|Change in Six Minute Walk distance|Change in Dyspnea Score|Change in WHO Functional Classification|Change in Plasma NT-pro-BNP levels|Change from Baseline in echocardiography parameters|Change in cardiopulmonary hemodynamics	United Therapeutics	All	18 Years to 75 Years Â (Adult, Older Adult)	Phase 1	6	Industry	Interventional	Allocation: Non-Randomized|Intervention Model: Single Group Assignment|Masking: None (Open Label)|Primary Purpose: Treatment	PLX-PH-101	2013-04-01	2015-12-01	2016-01-01	2013-02-21		2016-02-17	The Prince Charles Hospital, Brisbane, Queensland, Australia|The Alfred Hospital, Melbourne, Australia		https://ClinicalTrials.gov/show/NCT01795950	AL	hPMSC			intravenous, systemic	not stated	0.5-2E+06	1	1				1
	308	6	2	https://ClinicalTrials.gov/show/NCT04319731	NCT04319731	A Pilot Study of Human Amniotic Fluid for COVID19 Associated Respiratory Failure		Recruiting	No Results Available	SARS CoV-2 Infection	22	22	U07.1	COVID-19	Xavier	FLORELLE	Biological: Human Amniotic Fluid	Ventilator Free Days|Duration of supplemental oxygen use|All cause mortality|Systemic inflammation	University of Utah	All	18 Years and older Â (Adult, Older Adult)	Early Phase 1	10	Other	Interventional	Allocation: N/A|Intervention Model: Single Group Assignment|Masking: None (Open Label)|Primary Purpose: Treatment	131618	2020-03-20	2021-03-20	2021-03-20	2020-03-24		2020-04-17	University of Utah Health, Salt Lake City, Utah, United States		https://ClinicalTrials.gov/show/NCT04319731	AL	hAF			intravenous, systemic	purified, acellular						10mL	5
	309	14	3	https://ClinicalTrials.gov/show/NCT03583151	NCT03583151	Corticosteroid vs. Amniotic Fluid Injections in Patients With Trigger Finger		Unknown status	No Results Available	Stenosing Tenosynovitis	13	13	M65.3	Orthopedic	Xavier	FLORELLE	Biological: Amniotic fluid injection|Biological: Steroid injection	Patient reported pain level|Trigger frequency|Disabilities of the Arm Shoulder and Hand score	J&M Shuler|Vivex Biomedical	All	18 Years and older Â (Adult, Older Adult)	Phase 3	100	Industry|Other	Interventional	Allocation: Randomized|Intervention Model: Parallel Assignment|Masking: Single (Participant)|Primary Purpose: Treatment	Random TF	2018-05-10	2018-12-01	2019-12-01	2018-07-11		2018-07-11	Athens Orthopedic Clinic, Athens, Georgia, United States		https://ClinicalTrials.gov/show/NCT03583151	AL	hAF			intratendon, local	not stated						1 mL	n.s.
	310	24	4	https://ClinicalTrials.gov/show/NCT04497389	NCT04497389	Safety and Feasibility of Amniotic Fluid as a Treatment for COVID-19 Patients		Not yet recruiting	No Results Available	SARS CoV-2	22	22	U07.1	COVID-19	Xavier	FLORELLE	Biological: Human Amniotic Fluid	C-reactive protein	University of Utah	All	18 Years and older Â (Adult, Older Adult)	Phase 1|Phase 2	60	Other	Interventional	Allocation: Randomized|Intervention Model: Parallel Assignment|Masking: Triple (Participant, Investigator, Outcomes Assessor)|Primary Purpose: Treatment	132922	2020-09-15	2021-09-15	2021-09-15	2020-08-04		2020-09-09	University of Utah Health, Salt Lake City, Utah, United States		https://ClinicalTrials.gov/show/NCT04497389	AL	hAF			intravenous, systemic	filtration						10mL	5
	311	45	6	https://ClinicalTrials.gov/show/NCT03107975	NCT03107975	Effect of Human Amniotic Epithelial Cells on Children With Spastic Cerebral Palsy		Unknown status	No Results Available	Spastic Cerebral Palsy	6	6	G80.1	other	Xavier	FLORELLE	Biological: human amniotic epithelial cells	Gross Motor Function Measure-66|Fine Motor Function Measure|Modified Ashworth Scale|Gesell Developmental Scales	The Second Affiliated Hospital of Fujian Medical University|Shanghai iCELL Biotechnology Co., Ltd, Shanghai, China	All	1 Year to 5 Years Â (Child)	Phase 1	10	Other|Industry	Interventional	Allocation: N/A|Intervention Model: Single Group Assignment|Masking: None (Open Label)|Primary Purpose: Treatment	SC-CP	2017-04-01	2017-12-31	2018-12-31	2017-04-11		2017-04-26	The Second Affiliated Hospital of Fujian Medical University, Quanzhou, Fujian, China		https://ClinicalTrials.gov/show/NCT03107975	AL	hAEC			intrathecal, local	not stated							n.s.
	312	47	7	https://ClinicalTrials.gov/show/NCT03379324	NCT03379324	Efficacy of an Amniotic Fluid Derived Allograft, (FlÅGraftÂ®) in Rotator Cuff Repairs: A Prospective Study		Unknown status	No Results Available	Rotator Cuff Tear|Fatty Atrophy	13	13	M75.1	Orthopedic	Xavier	FLORELLE	Biological: Superiority of augmented repairs|Biological: Fat degeneration of supraspinatus muscle	Structural healing integrity|Fatty degeneration|Structural healing integrity (2)|Fatty degeneration (2)|Functional outcome|Functional outcome (2)|Functional outcome (3)|Clinically Assessed Re-tear|Clinically Assessed Re-tear (2)	Applied Biologics, LLC|Fondren Orthopedic Group L.L.P.|Texas Orthopedic Hospital	All	Child, Adult, Older Adult	Not Applicable	260	Industry|Other	Interventional	Allocation: Randomized|Intervention Model: Parallel Assignment|Masking: Double (Participant, Outcomes Assessor)|Primary Purpose: Treatment	TOH169	2017-03-24	2019-09-30	2019-09-30	2017-12-20		2017-12-20	Texas Orthopedic Hospital, Houston, Texas, United States		https://ClinicalTrials.gov/show/NCT03379324	AL	hAF		FlōGraft®	intratendon, local	CryoP						4 mL	n.s.
	313	100	9	https://ClinicalTrials.gov/show/NCT03219801	NCT03219801	Umbilical Cord Derived Mesenchymal Stem Cells Therapy in Systemic Lupus Erythematosus		Unknown status	No Results Available	Systemic Lupus Erythematosus	13	13	M32	Other	Xavier	FLORELLE	Biological: mesenchymal stem cells	The change of Complement levels(C3 and C4) in peripheral blood|Erythrocyte sedimentation rate|C-reactive protein|adverse reaction	Hebei Medical University	All	14 Years to 60 Years Â (Child, Adult)	Early Phase 1	10	Other	Interventional	Allocation: N/A|Intervention Model: Single Group Assignment|Masking: None (Open Label)|Primary Purpose: Treatment	17277787D-SLE	2017-08-01	2018-12-30	2019-12-30	2017-07-18		2017-07-18	the First Hospital of Hebei Medical University, Shijiazhuang, Hebei, China		https://ClinicalTrials.gov/show/NCT03219801	AL	hUC-MSC			intravenous, systemic	not stated	1-3E+08				1		n.s.
	314	101	10	https://ClinicalTrials.gov/show/NCT03505034	NCT03505034	Intrathecal Transplantation of UC-MSC in Patients With Late Stage of Chronic Spinal Cord Injury		Recruiting	No Results Available	Spinal Cord Injuries	19	19	T09.3	Spinal Cord Injury	Xavier	FLORELLE	Drug: Umbilical Cord Mesenchymal Stem Cells	Changes in American Spinal Injury Association (ASIA) Score Scale|Changes in International Association of Neural Restoration Spinal Cord Injury Functional Rating Scale (IANR-SCIRFS)|Changes in electromyogram test|Changes in residual urine	Third Affiliated Hospital, Sun Yat-Sen University|West China Hospital|Shanghai East Hospital	All	18 Years to 65 Years Â (Adult, Older Adult)	Phase 2	43	Other	Interventional	Allocation: N/A|Intervention Model: Single Group Assignment|Masking: None (Open Label)|Primary Purpose: Treatment	IT-UCMSC-LCSCI	2019-09-01	2021-12-31	2021-12-31	2018-04-23		2019-05-01	The Third Affiliated Hospital, Sun Yat-Sen University, Guangzhou, Guangdong, China		https://ClinicalTrials.gov/show/NCT03505034	AL	hUC-MSC			intrathecal, local	not stated	1000000		1				4
	315	114	11	https://ClinicalTrials.gov/show/NCT03378414	NCT03378414	Umbilical Cord Mesenchymal Stem Cells Therapy for Patients With Spinocerebellar Ataxia		Unknown status	No Results Available	Spinocerebellar Ataxia Type 1|Spinocerebellar Ataxia Type 2|Spinocerebellar Ataxia Type 3|Spinocerebellar Ataxia Type 6	6	6	G11	other	Xavier	FLORELLE	Procedure: Intravenous infusion|Procedure: Intrathecal injection|Biological: umbilical cord mesenchymal stem cell	Scale for the assessment anf rating of ataxia (SARA)|Image examinations|Inventory of Non-Ataxia Symptoms (INAS) score|Cerebrospinal fluid (csf) routine	Sclnow Biotechnology Co., Ltd.	All	16 Years to 60 Years Â (Child, Adult)	Phase 2	45	Industry	Interventional	Allocation: Randomized|Intervention Model: Parallel Assignment|Masking: None (Open Label)|Primary Purpose: Treatment	SCLnow-XY-03	2018-01-01	2019-01-01	2019-12-01	2017-12-19		2017-12-19			https://ClinicalTrials.gov/show/NCT03378414	AL	hUC-MSC		SCLnow 19#	intravenous, systemic, intrathecal, local	not stated	20000000			1			n.s.
	316	117	12	https://ClinicalTrials.gov/show/NCT02481440	NCT02481440	Repeated Subarachnoid Administrations of hUC-MSCs in Treating SCI		Completed	Has Results	Spinal Cord Injuries	19	19	T09.3	Spinal Cord Injury	Xavier	FLORELLE	Biological: human umbilical cord mesenchymal stem cells (hUC-MSCs)	American Spinal Injury Association (ASIA) Total Score at the Fourth Follow-up|SCI Functional Rating Scale of the International Association of Neurorestoratology (IANR-SCIFRS) Total Score at the Fourth Follow-up|American Spinal Injury Association (ASIA) Total Score|SCI Functional Rating Scale of the International Association of Neurorestoratology (IANR-SCIFRS) Total Score|International Standards t…	Limin Rong|Third Affiliated Hospital, Sun Yat-Sen University	All	18 Years to 65 Years Â (Adult, Older Adult)	Phase 1|Phase 2	102	Other	Interventional	Allocation: N/A|Intervention Model: Single Group Assignment|Masking: None (Open Label)|Primary Purpose: Treatment	hUC-MSC-SCI	2018-03-30	2020-03-31	2020-03-31	2015-06-25	2020-06-30	2020-06-30	The Third Affiliated Hospital of Sun Yat-sen University, Guangzhou, Guangdong, China	"Study Protocol and Statistical Analysis Plan", https://ClinicalTrials.gov/ProvidedDocs/40/NCT02481440/Prot_SAP_000.pdf	https://ClinicalTrials.gov/show/NCT02481440	AL	hUC-MSC			intrathecal, local	not stated	1000000		1				4
	317	173	15	https://ClinicalTrials.gov/show/NCT02580019	NCT02580019	Umbilical Cord Derived Mesenchymal Stem Cells Treatment in Ischemic Stroke	Recruiting	Unknown status	No Results Available	Stroke	9	9	I63	other	Xavier	FLORELLE	Biological: Human umbilical cord mesenchymal stem cells	Number of treatment related-adverse events during the study period.|Comparison of National Institutes of Health stroke scale (NIHSS).|Comparison of modified Rankin scale (mRS).|Distinguish of EuroQol 5d (EQ-5D) between pre- and post-treatment 180 days.|Comparison of infarct size measured by brain MRI.	Affiliated Hospital to Academy of Military Medical Sciences	All	18 Years to 70 Years Â (Adult, Older Adult)	Phase 2	2	Other	Interventional	Allocation: Randomized|Intervention Model: Parallel Assignment|Masking: None (Open Label)|Primary Purpose: Treatment	Hospital307	2016-02-01	2016-12-01	2017-12-01	2015-10-20		2015-12-02	Department of Neurosurgery,Affiliated Hospital of Academy of Military Medical Sciences(307 Hospital), Beijing, Beijing, China		https://ClinicalTrials.gov/show/NCT02580019	AL	hUC-MSC			intravenous, systemic	not stated	20000000			1			4
	318	174	16	https://ClinicalTrials.gov/show/NCT03521323	NCT03521323	Intrathecal Transplantation of UC-MSC in Patients With Early Stage of Chronic Spinal Cord Injury		Recruiting	No Results Available	Spinal Cord Injuries	19	19	T09.3	Spinal Cord Injury	Xavier	FLORELLE	Drug: Umbilical Cord Mesenchymal Stem Cells|Drug: Placebos	Changes in American Spinal Injury Association (ASIA) Score Scale|Changes in International Association of Neural Restoration Spinal Cord Injury Functional Rating Scale (IANR-SCIRFS)|Changes in electromyogram test|Changes in residual urine	Third Affiliated Hospital, Sun Yat-Sen University|West China Hospital|Shanghai East Hospital	All	18 Years to 65 Years Â (Adult, Older Adult)	Phase 2	66	Other	Interventional	Allocation: Randomized|Intervention Model: Parallel Assignment|Masking: Single (Participant)|Primary Purpose: Treatment	IT-UCMSC-ECSCI	2019-09-01	2021-12-31	2021-12-31	2018-05-11		2019-05-01	The Third Affiliated Hospital, Sun Yat-Sen University, Guangzhou, Guangdong, China		https://ClinicalTrials.gov/show/NCT03521323	AL	hUC-MSC			intrathecal, local	not stated	1000000		1				4
	319	175	17	https://ClinicalTrials.gov/show/NCT03521336	NCT03521336	Intrathecal Transplantation of UC-MSC in Patients With Sub-Acute Spinal Cord Injury		Recruiting	No Results Available	Spinal Cord Injury	19	19	T09.3	Spinal Cord Injury	Xavier	FLORELLE	Drug: Umbilical Cord Mesenchymal Stem Cells|Drug: Placebo	Changes in American Spinal Injury Association (ASIA) Score Scale|Changes in International Association of Neural Restoration Spinal Cord Injury Functional Rating Scale (IANR-SCIRFS)|Changes in electromyogram test|Changes in residual urine	Third Affiliated Hospital, Sun Yat-Sen University|West China Hospital|Shanghai East Hospital	All	18 Years to 65 Years Â (Adult, Older Adult)	Phase 2	84	Other	Interventional	Allocation: Randomized|Intervention Model: Parallel Assignment|Masking: Single (Participant)|Primary Purpose: Treatment	IT-UCMSC-SASCI	2019-09-01	2021-12-31	2021-12-31	2018-05-11		2019-05-01	Third Affiliated Hospital of Sun Yat-Sen University, Guangzhou, Guangdong, China		https://ClinicalTrials.gov/show/NCT03521336	AL	hUC-MSC			intrathecal, local	not stated	1000000		1				4
	320	183	18	https://ClinicalTrials.gov/show/NCT04356287	NCT04356287	Treatment With Human Umbilical Cord-derived Mesenchymal Stromal Cells in Systemic Sclerosis	CARE-SSc	Not yet recruiting	No Results Available	Sclerosis, Systemic|Mesenchymal Stem Cells	13	13	M34	other	Xavier	FLORELLE	Biological: UCMSC|Other: Placebo	Measure of safety one month after first infusion (adverse events)|Measure of safety one month after second infusion (adverse events)|Change in modified Rodnan skin score (mRss) between Month 0 and Month 12	Marie Hudson, MD|Assistance Publique - HÃ´pitaux de Paris|University Paris 7 - Denis Diderot|UniversitÃ© de MontrÃ©al|Medical University of South Carolina|Centre hospitalier de l'UniversitÃ© de MontrÃ©al (CHUM)|McGill University Health Centre/Research Institute of the McGill University Health Centre|Sir Mortimer B. Davis - Jewish General Hospital	All	18 Years and older Â (Adult, Older Adult)	Phase 1|Phase 2	18	Other	Interventional	Allocation: Randomized|Intervention Model: Parallel Assignment|Masking: Quadruple (Participant, Care Provider, Investigator, Outcomes Assessor)|Primary Purpose: Treatment	MP-05-2020-2251	2020-10-01	2022-09-01	2022-12-01	2020-04-22		2020-04-27			https://ClinicalTrials.gov/show/NCT04356287	AL	hUC-MSC			intravenous, systemic	not stated	1000000		1				2
	321	186	19	https://ClinicalTrials.gov/show/NCT04282928	NCT04282928	Efficacy and Safety of Umbilical Cord Mesenchymal Stem Cells for the Treatment of Severe Viral Pneumonian		Not yet recruiting	No Results Available	Severe Pneumonia	10	10	J12	other	Xavier	FLORELLE	Biological: Human umbilical cord mesenchymal stem cells|Procedure: Routine treatment	mortality|average length of stay|Changes of inflammatory index - the number of leukocyte or lymphocyte|Changes of inflammatory index - the percentage of lymphocytes|Changes of inflammatory index - cytokines|Changes of oxygenation index|Throat swab/blood viral load|Chest imaging outcome	Shanghai East Hospital	All	18 Years to 75 Years Â (Adult, Older Adult)	Phase 1	40	Other	Interventional	Allocation: Randomized|Intervention Model: Parallel Assignment|Masking: Quadruple (Participant, Care Provider, Investigator, Outcomes Assessor)|Primary Purpose: Treatment	EC.Dï¼ˆBGï¼‰.013.02.0	2020-02-01	2021-01-01	2021-03-01	2020-02-25		2020-02-25	Shanghai East Hospital, Shanghai, Shanghai, China		https://ClinicalTrials.gov/show/NCT04282928	AL	hUC-MSC			intravenous, systemic	cell isolation, expansion, selection	1000000		1				n.s.
	322	221	21	https://ClinicalTrials.gov/show/NCT04333368	NCT04333368	Cell Therapy Using Umbilical Cord-derived Mesenchymal Stromal Cells in SARS-CoV-2-related ARDS	STROMA-CoV2	Recruiting	No Results Available	Severe Acute Respiratory Syndrome Coronavirus 2|Severe Acute Respiratory Distress Syndrome	22	22	U07.1	COVID-19	Xavier	FLORELLE	Biological: Umbilical cord Wharton's jelly-derived human|Other: NaCl 0.9%	Respiratory efficacy evaluated by the increase in PaO2/FiO2 ratio from baseline to day 7 in the experimental group compared with the placebo group|Lung injury score|Oxygenation index|In-hospital mortality|Mortality|Ventilator-free days|Number of days between randomization and the first day the patient meets weaning criteria o Number of days between randomization and the first day the patient meet…	Assistance Publique - HÃ´pitaux de Paris	All	18 Years and older Â (Adult, Older Adult)	Phase 1|Phase 2	40	Other	Interventional	Allocation: Randomized|Intervention Model: Parallel Assignment|Masking: Triple (Participant, Care Provider, Investigator)|Primary Purpose: Treatment	APHP200395|2020-001287-28	2020-04-06	2021-04-30	2022-04-06	2020-04-03		2020-08-18	HÃ´pital PitiÃ©-SalpÃªtriÃ¨re - APHP, Paris, France|HÃ´pital EuropÃ©en Georges Pompidou - APHP, Paris, France		https://ClinicalTrials.gov/show/NCT04333368	AL	hUC-WJ-MSC			intravenous, systemic	not stated	1000000		1				3
	323	222	22	https://ClinicalTrials.gov/show/NCT01310114	NCT01310114	Study of Human Placenta-derived Cells (PDA001) to Evaluate the Safety and Effectiveness for Patients With Ischemic Stroke		Terminated	No Results Available	Stroke, Acute|Middle Cerebral Artery Stroke|Posterior Cerebral Artery Stroke	9	9	I63	other	Xavier	FLORELLE	Biological: Human Placenta-Derived Cells PDA001- (cenplacel-L)|Drug: Placebo	Safety (Type, frequency, severity and potential relationship to study drug of adverse events)|Clinical response defined by a â‰¥ 1 point decrease from baseline in the Modified Rankin Scale (mRS) at Day 91 post treatment|Clinical response defined by a â‰¥ 1 point decrease from baseline in the Modified Rankin Scale (mRS) at Day 181 post treatment|Clinical response defined by a â‰¥ 1 point decrease …	Celularity Incorporated|Celgene Corporation	All	18 Years to 80 Years Â (Adult, Older Adult)	Phase 2	44	Industry	Interventional	Allocation: Randomized|Intervention Model: Parallel Assignment|Masking: Quadruple (Participant, Care Provider, Investigator, Outcomes Assessor)|Primary Purpose: Treatment	CCT-PDA001-SK-001	2011-03-01	2013-03-01	2013-03-01	2011-03-08		2018-03-01	Chattanooga Center for Neurologic Research, Chattanooga, Tennessee, United States		https://ClinicalTrials.gov/show/NCT01310114	AL	hPC		cenplacel-L (PDA-001)	intravenous, systemic	isolation by adhesion	200000000				1		1
	324	226	24	https://ClinicalTrials.gov/show/NCT01765244	NCT01765244	Allogeneic Tissue Engineering (Nanostructured Artificial Human Cornea) in Patients With Corneal Trophic Ulcers in Advanced Stages, Refractory to Conventional (Ophthalmic) Treatment		Active, not recruiting	No Results Available	Severe Trophic Corneal Ulcers Refractory to Conventional Treatment|Sequelae of Previous Trophic Corneal Ulcers	7	7	H16.0	Ophtalmic	Xavier	FLORELLE	Drug: Anterior lamellar nanostructured artificial human cornea.|Other: Amniotic membrane transplantation	Adverse events (and serious adverse events) causally related to experimental treatment.|Implant status (integrity, detachment and reabsorption)|Local, regional or systemic infections related with the implant|Induced corneal neovascularization|Ulcer persistency or relapse and corneal stromal repair|Visual acuity|Corneal transparency|Tear function (TBUT and Schirmer)|Quality of life (EQ-5)|Induced …	Andalusian Initiative for Advanced Therapies - FundaciÃ³n PÃºblica Andaluza Progreso y Salud|Iniciativa Andaluza en Terapias Avanzadas|Andalusian Network for Design and Translation of Advanced Therapies	All	18 Years and older Â (Adult, Older Adult)	Phase 1|Phase 2	16	Other	Interventional	Allocation: Randomized|Intervention Model: Parallel Assignment|Masking: None (Open Label)|Primary Purpose: Treatment	CAH/Ulc/2010|2010-024290-40	2014-01-17	2020-12-01	2020-12-01	2013-01-10		2020-03-04	Hospital San Juan de Dios, Bormujos, Spain|University Hospital Puerta del Mar, CÃ¡diz, Spain|Hospital la Arruzafa, CÃ³rdoba, Spain|Hospital Universitario Reina SofÃ­a, CÃ³rdoba, Spain|University Hospital San Cecilio, Granada, Spain|University Hospital Virgen de las Nieves, Granada, Spain|Hospital Costa del Sol, Marbella, Spain|Marina Rodriguez Calvo-Mora, MÃ¡laga, Spain|University Hospital Virgen…		https://ClinicalTrials.gov/show/NCT01765244	AL	hAM			topical, cornea, local	not stated							n.s.
	325	251	26	https://ClinicalTrials.gov/show/NCT01440192	NCT01440192	Safety of Intravenous Infusion of Human Placenta-Derived Cells (PDA001) for the Treatment of Adults With Stage II or III Pulmonary Sarcoidosis		Terminated	No Results Available	Stage 2 Pulmonary Sarcoidosis|Stage 3 Pulmonary Sarcoidosis	3	3	D86.0	other	Xavier	FLORELLE	Biological: PDA001 (cenplacel-L)	Evaluate pulmonary artery pressure during infusion|Adverse Events|Evaluate pulse oximetry during infusion|Change from baseline thru study day 731 in forced vital capacity (FVC)|Change from baseline thru study day 731 in forced expiratory volume (FEV1)|Change from baseline thru study day 731 in diffusing capacity of the lung for carbon monoxide (DLCO)|Change from baseline thru study day 731 in 6 m…	Celularity Incorporated	All	18 Years to 75 Years Â (Adult, Older Adult)	Phase 1	4	Industry	Interventional	Allocation: Non-Randomized|Intervention Model: Single Group Assignment|Masking: None (Open Label)|Primary Purpose: Treatment	CCT-PDA001-SAR-001	2011-09-01	2014-02-01	2014-02-01	2011-09-26		2018-03-01	University of Alabama, Birmingham - Division of Pulmonary, Allergy, and Critical Care Medicine, Birmingham, Alabama, United States|National Jewish Health, Denver, Colorado, United States|University of Cincinatti Medical Center, Cincinnati, Ohio, United States|The Cleveland Clinic Foundation - Respiratory Institute, Cleveland, Ohio, United States		https://ClinicalTrials.gov/show/NCT01440192	AL	hPC		cenplacel-L (PDA-001)	intravenous, systemic	isolation by adhesion	200000000				1		2
	326	264	28	https://ClinicalTrials.gov/show/NCT04501341	NCT04501341	BM-MNC and UCMSC for Type 2 Diabetes Mellitus Patients		Recruiting	No Results Available	T2D	4	4	E10-E14	Other	Xavier	FLORELLE	Biological: Bone-marrow aspiration, Intra-pancreatic Catheterisation of BM-MNC|Biological: Intravenous Infusion of UC-MSC	Decreasing total daily dose of insulin (>= 30%)|Increasing of C-peptide level|Decreasing of insulin resistance level|Immunology/inflammatory markers|Adverse events|HbA1c	Indonesia University|Dr Cipto Mangunkusumo General Hospital	All	30 Years to 65 Years Â (Adult, Older Adult)	Phase 1|Phase 2	15	Other	Interventional	Allocation: Non-Randomized|Intervention Model: Parallel Assignment|Masking: None (Open Label)|Primary Purpose: Treatment	132/PT02.FK25/U.Eu113/METEND/V	2016-03-14	2021-12-01	2021-12-01	2020-08-06		2020-08-06	Faculty of Medicine, Universitas Indonesia, Jakarta Pusat, DKI Jakarta, Indonesia		https://ClinicalTrials.gov/show/NCT04501341	AL	hUC-MSC			intravenous, systemic	not stated	2000000		1				2
	327	295	31	https://ClinicalTrials.gov/show/NCT02698813	NCT02698813	Safety Study of Filler Agent Composed of Umbilical Cord Mesenchymal Stem Cells and Hyaluronic Acid		Unknown status	No Results Available	Senescence Wrinkles, Acne, Pitting Scar	12	12	L90.5	Scars	Xavier	FLORELLE	Biological: umbilical cord mesenchymal stem cells and hyaluronic acid|Drug: hyaluronic acid	Proportion of patients with non-serious and serious adverse events|Wrinkle Severity Rating Scale (WSRS) Evaluation|Global Aesthetic Improvement Scale (GAIS) Evaluation	South China Research Center for Stem Cell and Regenerative Medicine	All	18 Years to 60 Years Â (Adult)	Phase 1	30	Other	Interventional	Allocation: Randomized|Intervention Model: Parallel Assignment|Masking: Double (Participant, Care Provider)|Primary Purpose: Treatment	UCMSC-HA-1	2016-12-01	2018-12-01		2016-03-04		2016-03-04			https://ClinicalTrials.gov/show/NCT02698813	AL	hUC-MSC	Gel: hyaluronic acid		intradermal	not stated							n.s.
	328	306	33	https://ClinicalTrials.gov/show/NCT01741857	NCT01741857	Umbilical Cord Derived Mesenchymal Stem Cells Transplantation for Active and Refractory Systemic Lupus Erythematosus		Unknown status	No Results Available	Systemic Lupus Erythematosus	13	13	M32	Other	Xavier	FLORELLE	Biological: human umbilical cord derived MSC transplantation for SLE	British Isles Lupus Assessment Group score (BILAG)|Lupus serology (Alb, ANA, dsDNA, C3, C4)|Renal function (GFR, Blood Urea Nitrogen, urinalysis)	The Affiliated Nanjing Drum Tower Hospital of Nanjing University Medical School	All	15 Years to 60 Years Â (Child, Adult)	Phase 1|Phase 2	40	Other	Interventional	Allocation: N/A|Intervention Model: Single Group Assignment|Masking: None (Open Label)|Primary Purpose: Treatment	NJGLYY005	2012-01-01	2013-12-01	2013-12-01	2012-12-05		2013-11-05	The Affiliated Drum Tower Hospital of Nanjing University Medical School, Nanjing, Jiangsu, China		https://ClinicalTrials.gov/show/NCT01741857	AL	hUC-MSC			none stated	not stated							n.s.
	329	307	34	https://ClinicalTrials.gov/show/NCT01873547	NCT01873547	Different Efficacy Between Rehabilitation Therapy and Stem Cells Transplantation in Patients With SCI in China	SCI-III	Completed	No Results Available	Spinal Cord Injury	19	19	T09.3	Spinal Cord Injury	Xavier	FLORELLE	Biological: cell therapy|Other: rehabilitation	Assessment of changes in International Standards for Neurological Classification of Spinal Cord Injury according to American Spine Injury Association|Assessment of changes in score of pain index using Short-form McGill Pain Questionnaire|Assessment of changes in score of activity of daily living|Assessment of changes in sensory evoked potentials and motor evoked potentials	General Hospital of Chinese Armed Police Forces	All	20 Years to 65 Years Â (Adult, Older Adult)	Phase 3	300	Other	Interventional	Allocation: Randomized|Intervention Model: Parallel Assignment|Masking: Single (Outcomes Assessor)|Primary Purpose: Treatment	2013-03-04SCI-III	2012-06-01	2014-10-01	2015-12-01	2013-06-10		2018-05-25	General Hospital of Chinese People's Armed Police Forces, Beijing, Beijing, China		https://ClinicalTrials.gov/show/NCT01873547	AL	hUC-MSC			intrathecal, local	not stated							n.s.
	330	321	36	https://ClinicalTrials.gov/show/NCT01393977	NCT01393977	Difference Between Rehabilitation Therapy and Stem Cells Transplantation in Patients With Spinal Cord Injury in China		Unknown status	No Results Available	Spinal Cord Injuries	19	19	T09.3	Spinal Cord Injury	Xavier	FLORELLE	Procedure: rehabilitation of limb function|Procedure: Stem Cells Transplantation	Electromyogram and Electroneurophysiologic test	General Hospital of Chinese Armed Police Forces	All	20 Years to 50 Years Â (Adult)	Phase 2	60	Other	Interventional	Allocation: Non-Randomized|Intervention Model: Factorial Assignment|Masking: None (Open Label)|Primary Purpose: Treatment	2011-01-19SCI	2011-01-01	2011-12-01	2012-05-01	2011-07-14		2011-10-10	Yihua An, Beijing, China		https://ClinicalTrials.gov/show/NCT01393977	AL	hUC-MSC			intrathecal, local	not stated							n.s.
	331	403	41	https://ClinicalTrials.gov/show/NCT04243889	NCT04243889	Early Feasibility Study: Fetoscopic NEOX Cord 1KÂ® Myelomeningocele (MMC) Repair		Recruiting	No Results Available	Spina Bifida|Fetus Risk|Myelomeningocele	17	17	Q05	other	Xavier	FLORELLE	Device: NEOX Cord 1K applied fetoscopically	Number of patients with successful fetoscopic repair of the defect using NEOX Cord 1KÂ®|Number of patients with intact repair of the defect, defined as no cerebrospinal fluid leakage and no dehiscence at the repair site.|Number of patients with intact repair of the defect as defined as no cerebrospinal fluid leakage and no dehiscence at the repair site.	The University of Texas Health Science Center, Houston	All	18 Years and older Â (Adult, Older Adult)	Not Applicable	15	Other	Interventional	Allocation: N/A|Intervention Model: Single Group Assignment|Masking: None (Open Label)|Primary Purpose: Treatment	HSC-MS-19-1051	2020-02-01	2022-02-01	2027-08-01	2020-01-28		2020-05-20	The University of Texas Health Science Center at Houston, Houston, Texas, United States		https://ClinicalTrials.gov/show/NCT04243889	AL	hAM ; hUC		NEOX®CORD 1K	over spinal cord, local	CryoP							n.s.
	332	407	42	https://ClinicalTrials.gov/show/NCT03171194	NCT03171194	Pilot Trial of Mesenchymal Stem Cells for Systemic Lupus Erythematosus		Completed	No Results Available	System; Lupus Erythematosus	13	13	M32	Other	Xavier	FLORELLE	Drug: Low Dose Mesenchymal Stem Cells (MSCs)	Frequency of Grade 3 or higher adverse events|Frequency of All Adverse Events|Change in Disease Activity|Change in Patient Reported Outcomes - Life|Change in Patient Reported Outcomes - Fatigue|Change in Patient Reported Outcomes - Pain|Change in Patient Reported Outcomes - Depression|Change in Disease Biomarkers - Cellular|Change in Disease Biomarkers - Serum	Medical University of South Carolina	All	18 Years to 65 Years Â (Adult, Older Adult)	Phase 1	6	Other	Interventional	Allocation: N/A|Intervention Model: Single Group Assignment|Masking: None (Open Label)|Primary Purpose: Treatment	00061632	2017-04-27	2018-04-30	2018-10-25	2017-05-31		2019-05-02	Emory University, Atlanta, Georgia, United States|Medical University of South Carolina, Charleston, South Carolina, United States		https://ClinicalTrials.gov/show/NCT03171194	AL	hUC-MSC			intravenous, systemic	not stated	1000000		1				1
	333	571	45	https://ClinicalTrials.gov/show/NCT02633163	NCT02633163	Phase 2 Trial of Mesenchymal Stem Cells in Systemic Lupus Erythematosus (MiSLE)		Recruiting	No Results Available	Systemic Lupus Erythematosus	13	13	M32	Other	Xavier	FLORELLE	Drug: Low Dose Mesenchymal Stem Cells (MSCs)|Drug: High Dose Mesenchymal Stem Cells (MSCs)|Drug: Placebo Infusion	Clinical response at Week 24 as defined by the SLE Responder Index (SRI):|Change in SLEDAI score between groups|Renal and non-renal organ system flares|Changes in SLICC-DI|Changes in HR-QOL|Changes in Fatigue|Changes in Pain|Changes in Depression|Changes in patient-reported lupus-specific disease status|Steroid-sparing effect|Cumulative systemic steroid dose|Changes in the presence of serum and u…	Medical University of South Carolina	All	18 Years to 65 Years Â (Adult, Older Adult)	Phase 2	81	Other	Interventional	Allocation: Randomized|Intervention Model: Parallel Assignment|Masking: Double (Participant, Investigator)|Primary Purpose: Treatment	MUSC-UCMSC-001	2018-10-26	2021-06-01	2023-06-01	2015-12-17		2020-04-06	Cedars-Sinai Medical Center, Los Angeles, California, United States|University of California - San Diego, San Diego, California, United States|Emory University, Atlanta, Georgia, United States|Northwestern University, Chicago, Illinois, United States|University of Rochester Medical Center, Rochester, New York, United States|University of North Carolina at Chapel Hill, Chapel Hill, North Carolina,…		https://ClinicalTrials.gov/show/NCT02633163	AL	hUC-MSC			intravenous, systemic	not stated	1-5E+06		1				1
	334	667	47	https://ClinicalTrials.gov/show/NCT02088567	NCT02088567	Amniotic Membrane in Total Knee Replacements to Reduce Scarring		Completed	No Results Available	Scarring	19	19	T84.8	Scars	Xavier	FLORELLE	Procedure: Total Knee Arthroplasty|Other: Application of dHACM	Increased range of motion between both groups as measured by goniometer|Incidence of need for manual manipulation of affected knee	MiMedx Group, Inc.	All	18 Years and older Â (Adult, Older Adult)	Not Applicable	52	Industry	Interventional	Allocation: Randomized|Intervention Model: Parallel Assignment|Masking: Single (Participant)|Primary Purpose: Treatment	AFTKR001	2014-01-01	2014-10-01	2014-10-01	2014-03-17		2015-09-23	Georgia Knee and Sports Medicine, Decatur, Georgia, United States		https://ClinicalTrials.gov/show/NCT02088567	AL	hACM			intaarticular, knee, local	not stated							n.s.
	335	700	49	https://ClinicalTrials.gov/show/NCT02033824	NCT02033824	Amniotic Membrane in Decompressive Craniectomy to Reduce Scarring		Completed	No Results Available	Scarring	19	19	T84.8	scars	Xavier	FLORELLE	Other: dHACM|Procedure: Craniectomy	Degree of scarring between the galea and the dura, as assessed by the Ease of Dissection (EOD) Score and histological analysis upon reoperation in patients receiving craniectomy with durotomy.|Intra- and post-operative complications at reoperation, as assessed by occurrence of violation of the dura and/or violation of the parenchyma.|Post-operative complications at original and re-operation|Peri-…	MiMedx Group, Inc.	All	18 Years and older Â (Adult, Older Adult)	Not Applicable	7	Industry	Interventional	Allocation: Randomized|Intervention Model: Parallel Assignment|Masking: Single (Participant)|Primary Purpose: Treatment	AFCRAN001	2014-04-01	2018-06-01	2018-06-01	2014-01-13		2018-08-23	Boulder Neurological Associates, Boulder, Colorado, United States|Chattanooga Center for Neurological Research, Chattanooga, Tennessee, United States		https://ClinicalTrials.gov/show/NCT02033824	AL	hACM		AmnioFix®	over duramater, local	dehydration							n.s.
	336	709	50	https://ClinicalTrials.gov/show/NCT04213131	NCT04213131	Efficacy and Safety of hUC-MSCs and hUCB-MSCs in the Treatment of Chronic Spinal Cord Injury		Recruiting	No Results Available	Spinal Cord Injuries	19	19	T09.3	Spinal Cord Injury	Xavier	FLORELLE	Other: Stem cell transplantation	Neurologic function score|Walking Index of Spinal Cord Injury (WISCI)|Spinal Cord Independence Measure (SCIM)|Kunming Locomotion Scale (KLS)|Modified Ashworth Scale (MAS)|Visual Analogous Scale (VAS)	The First Affiliated Hospital of Dalian Medical University	All	20 Years to 65 Years Â (Adult, Older Adult)	Not Applicable	42	Other	Interventional	Allocation: Randomized|Intervention Model: Parallel Assignment|Masking: None (Open Label)|Primary Purpose: Treatment	FirstHospitalDalianMU005	2018-01-01	2020-10-30	2021-01-01	2019-12-30		2019-12-30	The First Affiliated Hospital of Dalian Medical University, Dalian, Liaoning, China		https://ClinicalTrials.gov/show/NCT04213131	AL	hUC-MSC	Cells: UCB MSC		intravenous, systemic, lumbar, local	not stated	1,6E+06, 5E+06			1			n.s.
	337	725	52	https://ClinicalTrials.gov/show/NCT02381067	NCT02381067	A Prospective Study of NuCelÂ® in Cervical Spine Fusion		Terminated	No Results Available	Spondylosis|Spinal Stenosis|Spondylolisthesis|Intervertebral Disc Disease|Intervertebral Disc Degeneration	13	13	M50-M54	spine injury	Xavier	FLORELLE	Other: NuCel with Allograft Bone	Interbody Fusion measured using CT scans and standard radiographs|Change from baseline pain using Visual Analogue Scale (VAS)|Change from baseline Neck Disability Index (NDI)|Patient Satisfaction Survey	NuTech Medical, Inc	All	21 Years and older Â (Adult, Older Adult)	Not Applicable	61	Industry	Interventional	Allocation: N/A|Intervention Model: Single Group Assignment|Masking: None (Open Label)|Primary Purpose: Treatment	RD2015-01-01	2015-03-01	2016-12-01	2016-12-15	2015-03-06		2020-01-18	Wellstar Hospital, Marietta, Georgia, United States		https://ClinicalTrials.gov/show/NCT02381067	AL	hAM ; hAFC	Bone substitute: bone allograft	Nucel®	intrabone, cervical spinal cord, local	CryoP							n.s.
	338	627	23	https://ClinicalTrials.gov/show/NCT04040348	NCT04040348	Alzheimer's Disease Stem Cells Multiple Infusions		Recruiting	No Results Available	Alzheimer Disease	6	6	G30	Other (Alzheimer)	Florelle	FRANCISCO	Biological: 100 million cells allogeneic hMSC	Number of Incidence of any Treatment-Emergent Serious Adverse Events (TE-SAEs)|Cognitive function over time as assessed by the Alzheimer's Disease Assessment Scale - Cognitive (ADAS-Cog 11)|Cognitive function over time as assessed by the Mini Mental State Examination (MMSE) of Folstein test|Depressive symptoms over time as assessed by the Geriatric Depression Scale (GDS) Short Version|Olfactory f…	Bernard (Barry) Baumel|University of Miami	All	50 Years to 85 Years Â (Adult, Older Adult)	Phase 1	6	Other	Interventional	Allocation: N/A|Intervention Model: Single Group Assignment|Masking: None (Open Label)|Primary Purpose: Treatment	20190438	2019-10-08	2021-09-01	2021-09-01	2019-07-31		2020-05-28	University of Miami, Miami, Florida, United States		https://ClinicalTrials.gov/show/NCT04040348	AL	hUC-MSC			intravenous, systemic	not stated	100000000				1		4
	339	256	24	https://ClinicalTrials.gov/show/NCT01547689	NCT01547689	Safety and Efficiency of Umbilical Cord-derived Mesenchymal Stem Cells(UC-MSC) in Patients With Alzheimer's Disease	SEMAD	Unknown status	No Results Available	Alzheimer's Disease	6	6	G30	Other (Alzheimer)	Florelle	FRANCISCO	Biological: Human Umbilical Cord Derived MSC	Number of participants with adverse event|Changes from the baseline in Alzheimer' s Disease Assessment Scale-cognitive subscale(ADAS-Cog) at 10 weeks post-dose	Affiliated Hospital to Academy of Military Medical Sciences|Peking University Third Hospital	All	50 Years to 85 Years Â (Adult, Older Adult)	Phase 1|Phase 2	30	Other	Interventional	Allocation: N/A|Intervention Model: Single Group Assignment|Masking: None (Open Label)|Primary Purpose: Treatment	307-CTC-MSC-001|2011AA020114	2012-03-01	2016-12-01	2016-12-01	2012-03-08		2016-02-22	Department of Hematopoietic Stem Cell Transplantation, Beijing, China		https://ClinicalTrials.gov/show/NCT01547689	AL	hUC-MSC			intravenous, systemic	not stated	500000	1					8
	340	336	25	https://ClinicalTrials.gov/show/NCT02672306	NCT02672306	Safety and Exploratory Efficacy Study of UCMSCs in Patients With Alzheimer's Disease	SEESUPAD	Unknown status	No Results Available	Alzheimer's Disease	6	6	G30	Other (Alzheimer)	Florelle	FRANCISCO	Biological: UCMSCs|Biological: Placebo	Change in Alzheimer's Disease Assessment Scale - Cognitive Subscale (ADAS-Cog)Score|Change in Mini-Mental State Examination (MMSE) Score|Change in Clinician's Interview-Based Impression of Change (CIBIC-plus) Score|Change in Alzheimer's Disease Cooperative Study Activities of Daily Living Inventory (ADCS-ADL) Score|Change in Neuropsychiatric Inventory (NPI) Score|Changes in AD Biomarkers	South China Research Center for Stem Cell and Regenerative Medicine|Guangzhou General Hospital of Guangzhou Military Command of PLA|The Third Affiliated Hospital, SUN YAT-SEN University	All	50 Years to 85 Years Â (Adult, Older Adult)	Phase 1|Phase 2	16	Other	Interventional	Allocation: Randomized|Intervention Model: Parallel Assignment|Masking: Double (Participant, Care Provider)|Primary Purpose: Treatment	UCMSC-1	2017-10-20	2018-10-01	2019-10-01	2016-02-03		2018-04-26	South China Research Center for Stem Cell and Regenerative Medicine,South China Institute of Biomedicine, Guangzhou, Guangdong, China		https://ClinicalTrials.gov/show/NCT02672306	AL	hUC-MSC			intravenous, systemic	not stated	500000	1					8
																																										code color							code color
																																										Cells stated but not the related magnitude (Kg, ml, cm3, etc.)							non related magnitude
																																										cells stated and the related magnitude (Kg, ml, cm3, etc.)							related magnitude
																																										Interval of cells stated but not the related magnitude (Kg, ml, cm3, etc.)
																																										Interval of cells stated and the related magnitude (Kg, ml, cm3, etc.)
[truncated: 1 more columns]
